# Supplementary material for: Evolution of the EKA family of powdery mildew avirulence-effector genes from the ORF 1 of a LINE retrotransposon
Source: BMC Genomics. 2015 Nov 10;16:917. doi: 10.1186/s12864-015-2185-x (PMC4641428; doi:10.1186/s12864-015-2185-x)
Supplement: Additional file 2: Table S1. — Mass spectometric data results for proteomic analysis using the database of predicted EKA proteins merged with the Bgh DH14 protein database. (XLSX 33 kb) [file 12864_2015_2185_MOESM2_ESM.xlsx]

## Sheet: transpo_prot_2pep_all_sets
Additional table 1. Mass spectometric data results for proteomic analysis of Blumeria hyphae (HY) and infected epidermis with Haustoria (EH) samples using a database of predicted EKA proteins merged with the Bgh DH14 protein database on the Blugen website (http://www.blugen.org/)
Only highest scores obtained for peptides are shown. We only show proteins identified with at least two significant peptides.
EXP	prot_hit_num_in exp	prot_acc	prot_desc	prot_score	prot_mass	prot_matches	prot_matches_sig	prot_sequences	prot_sequences_sig	prot_cover	prot_len	prot_pi	prot_seq	pep_query	pep_rank	pep_isbold	pep_isunique	pep_exp_mz	pep_exp_mr	pep_exp_z	pep_calc_mr	pep_delta	pep_start	pep_end	pep_miss	pep_score	pep_ident	pep_expect	pep_res_before	pep_seq	pep_res_after	pep_var_mod	pep_var_mod_pos	pep_summed_mod_pos	pep_scan_title
EH6	373	1::Gp2noNB_a10_10ms13910_000801_G5682_f1/1-329	Gp2noNB_a10_10ms13910_000801_G5682_f1/1-329	62	35566	11	11	3	3	9.7	329	9.51	FENHQFAHFHPSTCFTHYLSNRIAIVCHRRHFKMPPTRRTHQNAISGITKDRVIKPYKLHESILTLARQKLTDKGLEASEKNLDSIEAALEANIRNMPEVDMVDAEVEKLKTLADSVWASSSPEVAEQFLDPTGSPRKTVAAPEERATVPALPRLKEVRSAKRADIPSTKAAGAENSSLAPPPTAIEAAGREKIFPPELLAAIEAEERRARQKAAQFHICSTAISSVETALSPLSTGENKIFVDSIKVYLKAAIAQFVAAGPSTAPPVLPQRPIVATPPATAIPVAVPRNISKAAAPLPLRSTWATVTRAGHQKSGAQAPANITSVSAA	146686	1	1	1	939.934	1877.85	2	1877.88	-0.0219	96	111	1	31.02	20	0.0043	R	NMPEVDMVDAEVEKLK	T	Oxidation (M); Oxidation (P)	0.0120000000000000.0		Spectrum335 scans: 1682,
EH6	373	1::Gp2noNB_a10_10ms13910_000801_G5682_f1/1-329	Gp2noNB_a10_10ms13910_000801_G5682_f1/1-329	62	35566	11	11	3	3	9.7	329	9.51	FENHQFAHFHPSTCFTHYLSNRIAIVCHRRHFKMPPTRRTHQNAISGITKDRVIKPYKLHESILTLARQKLTDKGLEASEKNLDSIEAALEANIRNMPEVDMVDAEVEKLKTLADSVWASSSPEVAEQFLDPTGSPRKTVAAPEERATVPALPRLKEVRSAKRADIPSTKAAGAENSSLAPPPTAIEAAGREKIFPPELLAAIEAEERRARQKAAQFHICSTAISSVETALSPLSTGENKIFVDSIKVYLKAAIAQFVAAGPSTAPPVLPQRPIVATPPATAIPVAVPRNISKAAAPLPLRSTWATVTRAGHQKSGAQAPANITSVSAA	2070	1	1	0	412.752	823.489	2	823.492	-0.0029	147	154	0	24.17	18	0.014	R	ATVPALPR	L				Spectrum1348 scans: 2784,
EH6	373	1::Gp2noNB_a10_10ms13910_000801_G5682_f1/1-329	Gp2noNB_a10_10ms13910_000801_G5682_f1/1-329	62	35566	11	11	3	3	9.7	329	9.51	FENHQFAHFHPSTCFTHYLSNRIAIVCHRRHFKMPPTRRTHQNAISGITKDRVIKPYKLHESILTLARQKLTDKGLEASEKNLDSIEAALEANIRNMPEVDMVDAEVEKLKTLADSVWASSSPEVAEQFLDPTGSPRKTVAAPEERATVPALPRLKEVRSAKRADIPSTKAAGAENSSLAPPPTAIEAAGREKIFPPELLAAIEAEERRARQKAAQFHICSTAISSVETALSPLSTGENKIFVDSIKVYLKAAIAQFVAAGPSTAPPVLPQRPIVATPPATAIPVAVPRNISKAAAPLPLRSTWATVTRAGHQKSGAQAPANITSVSAA	2269	1	1	1	412.757	823.499	2	823.492	0.0074	294	301	0	21.54	18	0.024	K	AAAPLPLR	S	Oxidation (P)	0.00020000.0		Spectrum1919 scans: 3110,
EH6	373	1::Gp2noNB_a10_10ms130996_010442_G76_r-2/1-373	Gp2noNB_a10_10ms130996_010442_G76_r-2/1-373	50	39812	11	10	4	3	6.4	373	9.47	PEVDMVDAEVEKLKTLADSVWASSSPEDAEQVLDPTGSPRKTVVAPEKRATVPALPRLVEVRPTKETDIPTAKAAGAENSSLDQPPTAPEAAGREKIFPPELLAAIEAEERRARQKAAQFHICSTAISSVETALSLLSTGENKIFVDSIKVYLKAAIAQFVAAGPSTAPPVLPKRPIVATPPATAIPVAVPRNISKAAAPLPLRSTWATVTRAGHQKSGAQAPANITSVSAAPSARKPEKKPAASTTASKDDRIFLRLDANHEWRQLSPAGVREAVAKQTNCTPADVDQVQRVPTGFAIHAKNPDAKTRLLEASSSFTQVEAKLEPPSDLVSLRIATVPVAVFGLEGRVEVTAEMVAAEILSVRRRFTRRKTR	2070	1	0	0	412.752	823.489	2	823.492	-0.0029	50	57	0	24.17	18	0.014	R	ATVPALPR	L				Spectrum2621 scans: 3977,
EH6	373	1::Gp2noNB_a10_10ms130996_010442_G76_r-2/1-373	Gp2noNB_a10_10ms130996_010442_G76_r-2/1-373	50	39812	11	10	4	3	6.4	373	9.47	PEVDMVDAEVEKLKTLADSVWASSSPEDAEQVLDPTGSPRKTVVAPEKRATVPALPRLVEVRPTKETDIPTAKAAGAENSSLDQPPTAPEAAGREKIFPPELLAAIEAEERRARQKAAQFHICSTAISSVETALSLLSTGENKIFVDSIKVYLKAAIAQFVAAGPSTAPPVLPKRPIVATPPATAIPVAVPRNISKAAAPLPLRSTWATVTRAGHQKSGAQAPANITSVSAAPSARKPEKKPAASTTASKDDRIFLRLDANHEWRQLSPAGVREAVAKQTNCTPADVDQVQRVPTGFAIHAKNPDAKTRLLEASSSFTQVEAKLEPPSDLVSLRIATVPVAVFGLEGRVEVTAEMVAAEILSVRRRFTRRKTR	15123	1	0	0	467.755	933.495	2	933.503	-0.0084	251	257	1	22.67	23	0.055	K	DDRIFLR	L				Spectrum1919 scans: 3110,
EH6	373	1::Gp2noNB_a10_10ms130996_010442_G76_r-2/1-373	Gp2noNB_a10_10ms130996_010442_G76_r-2/1-373	50	39812	11	10	4	3	6.4	373	9.47	PEVDMVDAEVEKLKTLADSVWASSSPEDAEQVLDPTGSPRKTVVAPEKRATVPALPRLVEVRPTKETDIPTAKAAGAENSSLDQPPTAPEAAGREKIFPPELLAAIEAEERRARQKAAQFHICSTAISSVETALSLLSTGENKIFVDSIKVYLKAAIAQFVAAGPSTAPPVLPKRPIVATPPATAIPVAVPRNISKAAAPLPLRSTWATVTRAGHQKSGAQAPANITSVSAAPSARKPEKKPAASTTASKDDRIFLRLDANHEWRQLSPAGVREAVAKQTNCTPADVDQVQRVPTGFAIHAKNPDAKTRLLEASSSFTQVEAKLEPPSDLVSLRIATVPVAVFGLEGRVEVTAEMVAAEILSVRRRFTRRKTR	24432	1	0	1	498.8	995.586	2	995.588	-0.002	49	57	1	21.78	16	0.015	K	RATVPALPR	L	Oxidation (P)	0.000020000.0		Spectrum1755 scans: 2862,
EH6	373	1::Gp2noNB_a10_10ms130996_010442_G76_r-2/1-373	Gp2noNB_a10_10ms130996_010442_G76_r-2/1-373	50	39812	11	10	4	3	6.4	373	9.47	PEVDMVDAEVEKLKTLADSVWASSSPEDAEQVLDPTGSPRKTVVAPEKRATVPALPRLVEVRPTKETDIPTAKAAGAENSSLDQPPTAPEAAGREKIFPPELLAAIEAEERRARQKAAQFHICSTAISSVETALSLLSTGENKIFVDSIKVYLKAAIAQFVAAGPSTAPPVLPKRPIVATPPATAIPVAVPRNISKAAAPLPLRSTWATVTRAGHQKSGAQAPANITSVSAAPSARKPEKKPAASTTASKDDRIFLRLDANHEWRQLSPAGVREAVAKQTNCTPADVDQVQRVPTGFAIHAKNPDAKTRLLEASSSFTQVEAKLEPPSDLVSLRIATVPVAVFGLEGRVEVTAEMVAAEILSVRRRFTRRKTR	2269	1	0	1	412.757	823.499	2	823.492	0.0074	197	204	0	21.54	18	0.024	K	AAAPLPLR	S	Oxidation (P)	0.00020000.0		Spectrum1168 scans: 2400,
EH6	373	1::Gp1_a10_10ms13949_000805_G5642_r-1/1-656	Gp1_a10_10ms13949_000805_G5642_r-1/1-656	41	71224	10	9	3	2	3.5	656	9.83	INKQTIRETPICPSPPFYTSHPLRNRSNRNCLPSAAFLKCLRRVNRTKTRSVALPKIASTKPYQWHTATQNHAKNMLTRRGLESNLQNMNTIAAALQAKENDVPEVDMVDAEVEKLKTLADSVWASSSPKVAEQVLDPTGSPRKTVVAPEKRATVPALLRPVEVRPTKEADISTKAAGAENSSLDQPPTAPEAAGREKIFPPELLATIEAEERRARQKAAQFHICSTAISSVETALSPLSTGENKIFVVSIKVYLKAAIAQFVAAGPSTAPPVLPQRPIVATPPATAIPVAVPRNISKAAAPLPLRSTWATVTRVGHQKSGAQAPANITSVSAAPSARKPEKKPAASITASKDDRIFLRLDANHEWRQLSPAGVREAVAKQTHCTPAYVDQVQRVPTGF…	17155	1	0	1	474.253	946.491	2	946.503	-0.0117	487	494	0	23.85	22	0.035	R	SWAALFPR	N				Spectrum383 scans: 1796,
EH6	373	1::Gp1_a10_10ms13949_000805_G5642_r-1/1-656	Gp1_a10_10ms13949_000805_G5642_r-1/1-656	41	71224	10	9	3	2	3.5	656	9.83	INKQTIRETPICPSPPFYTSHPLRNRSNRNCLPSAAFLKCLRRVNRTKTRSVALPKIASTKPYQWHTATQNHAKNMLTRRGLESNLQNMNTIAAALQAKENDVPEVDMVDAEVEKLKTLADSVWASSSPKVAEQVLDPTGSPRKTVVAPEKRATVPALLRPVEVRPTKEADISTKAAGAENSSLDQPPTAPEAAGREKIFPPELLATIEAEERRARQKAAQFHICSTAISSVETALSPLSTGENKIFVVSIKVYLKAAIAQFVAAGPSTAPPVLPQRPIVATPPATAIPVAVPRNISKAAAPLPLRSTWATVTRVGHQKSGAQAPANITSVSAAPSARKPEKKPAASITASKDDRIFLRLDANHEWRQLSPAGVREAVAKQTHCTPAYVDQVQRVPTGF…	15123	1	0	0	467.755	933.495	2	933.503	-0.0084	353	359	1	22.67	23	0.055	K	DDRIFLR	L				Spectrum335 scans: 1682,
EH6	373	1::Gp1_a10_10ms13949_000805_G5642_r-1/1-656	Gp1_a10_10ms13949_000805_G5642_r-1/1-656	41	71224	10	9	3	2	3.5	656	9.83	INKQTIRETPICPSPPFYTSHPLRNRSNRNCLPSAAFLKCLRRVNRTKTRSVALPKIASTKPYQWHTATQNHAKNMLTRRGLESNLQNMNTIAAALQAKENDVPEVDMVDAEVEKLKTLADSVWASSSPKVAEQVLDPTGSPRKTVVAPEKRATVPALLRPVEVRPTKEADISTKAAGAENSSLDQPPTAPEAAGREKIFPPELLATIEAEERRARQKAAQFHICSTAISSVETALSPLSTGENKIFVVSIKVYLKAAIAQFVAAGPSTAPPVLPQRPIVATPPATAIPVAVPRNISKAAAPLPLRSTWATVTRVGHQKSGAQAPANITSVSAAPSARKPEKKPAASITASKDDRIFLRLDANHEWRQLSPAGVREAVAKQTHCTPAYVDQVQRVPTGF…	2269	1	0	1	412.757	823.499	2	823.492	0.0074	299	306	0	21.54	18	0.024	K	AAAPLPLR	S	Oxidation (P)	0.00020000.0		Spectrum1755 scans: 2862,
EH6	373	1::Gp2noNB_a10_10ms120065_008064_G5642_r-2/1-318	Gp2noNB_a10_10ms120065_008064_G5642_r-2/1-318	41	34049	9	9	2	2	5	318	10.04	DQPPTAQEAAGREKISPPELLAAIEAEERRARQKAAQFHICSTAISSVETALSPLSTSENKIFVDSIKVYLKAAIAQFVAAGPSTAPPVLPKRPIVATPLATAIPVAVPRNISKAAAPLPLRSTWATVTRAGHQKSGSQAPANITSVLAAPSARKPEKKSVASTTASKNDRIFLRLDANHEWRQLSPAGVREAVAKQTHCTPADVDQVQRVPTGFAIRAKNLDAKTRLLEASSTFTQVEAKLEPPSDLVSLRIATVPVAVFGLEGRVEVTAEMVAAEILRVTSCTPDRVRIHGKTKLGAPYRSWAALFPRNASPKPGF	17155	1	0	1	474.253	946.491	2	946.503	-0.0117	303	310	0	23.85	22	0.035	R	SWAALFPR	N				Spectrum744 scans: 1750,
EH6	373	1::Gp2noNB_a10_10ms120065_008064_G5642_r-2/1-318	Gp2noNB_a10_10ms120065_008064_G5642_r-2/1-318	41	34049	9	9	2	2	5	318	10.04	DQPPTAQEAAGREKISPPELLAAIEAEERRARQKAAQFHICSTAISSVETALSPLSTSENKIFVDSIKVYLKAAIAQFVAAGPSTAPPVLPKRPIVATPLATAIPVAVPRNISKAAAPLPLRSTWATVTRAGHQKSGSQAPANITSVLAAPSARKPEKKSVASTTASKNDRIFLRLDANHEWRQLSPAGVREAVAKQTHCTPADVDQVQRVPTGFAIRAKNLDAKTRLLEASSTFTQVEAKLEPPSDLVSLRIATVPVAVFGLEGRVEVTAEMVAAEILRVTSCTPDRVRIHGKTKLGAPYRSWAALFPRNASPKPGF	2269	1	0	1	412.757	823.499	2	823.492	0.0074	115	122	0	21.54	18	0.024	K	AAAPLPLR	S	Oxidation (P)	0.00020000.0		Spectrum900 scans: 1961,
EH6	373	1::Gp2noNB_a10_10ms39926_002485_G76_r-1/1-480	Gp2noNB_a10_10ms39926_002485_G76_r-1/1-480	41	51749	10	9	3	2	4.8	480	9.81	LFAIGSISKMPPTRKTHQNAISGITKDRVNKPYQWNTAIQNHAKNMLKRRGLESNLQNMNTIVAALQAKENNVPEVDMVDVEVEKLKTLANSVWASSSPEDAEKVLDPTGSPRKTIVAPEKRITVPAIPRPAEVRPAKRSETPSTKAAGAENPPLAPQPPALEAAGRKNTHPPELLAEIEAEERRARQKAAQFTICSTAISSVEAALQPLSTGEDKNFVDSIKVYLRAAIAQFVAAGPSTAPPVLPQRPIVATPPATAIPVAVPRNIPKAAAPLPLRSTWATVTRAGHQKSGAQAPANITSISAAPSARKPEKKLAASTTASKDDRIFLRLDANHEWRQLSPAGVREAVAKQTHCTPADVDQVQRVPTGFAICPKSPDAKSRLLEASSTFAQVEAKLEP…	17155	1	0	1	474.253	946.491	2	946.503	-0.0117	458	465	0	23.85	22	0.035	R	SWAALFPR	N				Spectrum2284 scans: 5370,
EH6	373	1::Gp2noNB_a10_10ms39926_002485_G76_r-1/1-480	Gp2noNB_a10_10ms39926_002485_G76_r-1/1-480	41	51749	10	9	3	2	4.8	480	9.81	LFAIGSISKMPPTRKTHQNAISGITKDRVNKPYQWNTAIQNHAKNMLKRRGLESNLQNMNTIVAALQAKENNVPEVDMVDVEVEKLKTLANSVWASSSPEDAEKVLDPTGSPRKTIVAPEKRITVPAIPRPAEVRPAKRSETPSTKAAGAENPPLAPQPPALEAAGRKNTHPPELLAEIEAEERRARQKAAQFTICSTAISSVEAALQPLSTGEDKNFVDSIKVYLRAAIAQFVAAGPSTAPPVLPQRPIVATPPATAIPVAVPRNIPKAAAPLPLRSTWATVTRAGHQKSGAQAPANITSISAAPSARKPEKKLAASTTASKDDRIFLRLDANHEWRQLSPAGVREAVAKQTHCTPADVDQVQRVPTGFAICPKSPDAKSRLLEASSTFAQVEAKLEP…	15123	1	0	0	467.755	933.495	2	933.503	-0.0084	324	330	1	22.67	23	0.055	K	DDRIFLR	L				Spectrum2347 scans: 5508,
EH6	373	1::Gp2noNB_a10_10ms39926_002485_G76_r-1/1-480	Gp2noNB_a10_10ms39926_002485_G76_r-1/1-480	41	51749	10	9	3	2	4.8	480	9.81	LFAIGSISKMPPTRKTHQNAISGITKDRVNKPYQWNTAIQNHAKNMLKRRGLESNLQNMNTIVAALQAKENNVPEVDMVDVEVEKLKTLANSVWASSSPEDAEKVLDPTGSPRKTIVAPEKRITVPAIPRPAEVRPAKRSETPSTKAAGAENPPLAPQPPALEAAGRKNTHPPELLAEIEAEERRARQKAAQFTICSTAISSVEAALQPLSTGEDKNFVDSIKVYLRAAIAQFVAAGPSTAPPVLPQRPIVATPPATAIPVAVPRNIPKAAAPLPLRSTWATVTRAGHQKSGAQAPANITSISAAPSARKPEKKLAASTTASKDDRIFLRLDANHEWRQLSPAGVREAVAKQTHCTPADVDQVQRVPTGFAICPKSPDAKSRLLEASSTFAQVEAKLEP…	2269	1	0	1	412.757	823.499	2	823.492	0.0074	270	277	0	21.54	18	0.024	K	AAAPLPLR	S	Oxidation (P)	0.00020000.0		Spectrum1348 scans: 2784,
EH6	373	1::Gp2noNB_a10_10ms85006_005285_G76_r-1/1-512	Gp2noNB_a10_10ms85006_005285_G76_r-1/1-512	41	55296	10	9	3	2	4.5	512	9.68	LFAIGGISKMPPTRKTHKNAISGITKDRVIKPYQWTPAIQNHARNMLTRKGLESNLQNMNTIAAALQAKENDVPEVDMVDAEVEKLKTLADSVWASSSPEDAEQVLDPTGSPRKTVVAPEKRATVPALPRPVEVRPTKEADIPTAKAAGAENSSLDQLPTAPEAAGREKIFPPELLAAIEAEERRARQKAAQFHICSTAINSVETALSPLSTGENKIFVDSIKVYLKAAIAQFVAAGPSTAPPVLPQRPIVATPPATAIPVAVPRNISKAAAPLPLRSTWATVTRAGHQKSGAQAPANITSVSAAPSARKPEKKPAASTIASKDDRIFLRLDANHEWRKLSPAGVREAVAKQTHCTPADVDQVQRVPTGFAIRAKNTDAETRLLEASSSFTQVEAKLEP…	17155	1	0	1	474.253	946.491	2	946.503	-0.0117	458	465	0	23.85	22	0.035	R	SWAALFPR	N				Spectrum3374 scans: 4903,
EH6	373	1::Gp2noNB_a10_10ms85006_005285_G76_r-1/1-512	Gp2noNB_a10_10ms85006_005285_G76_r-1/1-512	41	55296	10	9	3	2	4.5	512	9.68	LFAIGGISKMPPTRKTHKNAISGITKDRVIKPYQWTPAIQNHARNMLTRKGLESNLQNMNTIAAALQAKENDVPEVDMVDAEVEKLKTLADSVWASSSPEDAEQVLDPTGSPRKTVVAPEKRATVPALPRPVEVRPTKEADIPTAKAAGAENSSLDQLPTAPEAAGREKIFPPELLAAIEAEERRARQKAAQFHICSTAINSVETALSPLSTGENKIFVDSIKVYLKAAIAQFVAAGPSTAPPVLPQRPIVATPPATAIPVAVPRNISKAAAPLPLRSTWATVTRAGHQKSGAQAPANITSVSAAPSARKPEKKPAASTIASKDDRIFLRLDANHEWRKLSPAGVREAVAKQTHCTPADVDQVQRVPTGFAIRAKNTDAETRLLEASSSFTQVEAKLEP…	15123	1	0	0	467.755	933.495	2	933.503	-0.0084	324	330	1	22.67	23	0.055	K	DDRIFLR	L				Spectrum1348 scans: 2784,
EH6	373	1::Gp2noNB_a10_10ms85006_005285_G76_r-1/1-512	Gp2noNB_a10_10ms85006_005285_G76_r-1/1-512	41	55296	10	9	3	2	4.5	512	9.68	LFAIGGISKMPPTRKTHKNAISGITKDRVIKPYQWTPAIQNHARNMLTRKGLESNLQNMNTIAAALQAKENDVPEVDMVDAEVEKLKTLADSVWASSSPEDAEQVLDPTGSPRKTVVAPEKRATVPALPRPVEVRPTKEADIPTAKAAGAENSSLDQLPTAPEAAGREKIFPPELLAAIEAEERRARQKAAQFHICSTAINSVETALSPLSTGENKIFVDSIKVYLKAAIAQFVAAGPSTAPPVLPQRPIVATPPATAIPVAVPRNISKAAAPLPLRSTWATVTRAGHQKSGAQAPANITSVSAAPSARKPEKKPAASTIASKDDRIFLRLDANHEWRKLSPAGVREAVAKQTHCTPADVDQVQRVPTGFAIRAKNTDAETRLLEASSSFTQVEAKLEP…	2269	1	0	1	412.757	823.499	2	823.492	0.0074	270	277	0	21.54	18	0.024	K	AAAPLPLR	S	Oxidation (P)	0.00020000.0		Spectrum383 scans: 1796,
EH6	373	1::Gp1noNB_a10_10ms99991_006266_G79_f2/1-608	Gp1noNB_a10_10ms99991_006266_G79_f2/1-608	37	66263	4	4	3	3	2.8	608	10.02	QFENPQFAHFNPSTRLTHYLSNRIAIVCHPRHFKMPPTRKTHKNAISGTAKDSVNKPYKSHESIQIIARQKLTEKGVEVSDQNLDTIEAALEAKGRDIPEVEMLDAKVLKLKSLSDSRWASSSPDDAEKAPGPTETSRETVIAPEKRATVPALPRLVEVRSSKGAEIITNKASTAPESVAEKAVPSTTTAEAKNASRPKPPPDSIPGTAECHNHSSGGAPTGTTPIQPPEIEALLEAERKRAANTSARLEIGSTVLKTLESVILSMKATDNKGYLDAMNVCLRGALAHFLRTGTTPVPTSLPPRPIGQQASNSGPPPPSTNRTANPAVAVPQVTSTWATIARKGLPIQPKPVMISRAPKMPTPPTKQSAKTPPSSTPDNRLFLRLNSKHRWRNLSPAVI…	2070	1	0	0	412.752	823.489	2	823.492	-0.0029	148	155	0	24.17	18	0.014	R	ATVPALPR	L				Spectrum1833 scans: 3327,
EH6	373	1::Gp1noNB_a10_10ms99991_006266_G79_f2/1-608	Gp1noNB_a10_10ms99991_006266_G79_f2/1-608	37	66263	4	4	3	3	2.8	608	10.02	QFENPQFAHFNPSTRLTHYLSNRIAIVCHPRHFKMPPTRKTHKNAISGTAKDSVNKPYKSHESIQIIARQKLTEKGVEVSDQNLDTIEAALEAKGRDIPEVEMLDAKVLKLKSLSDSRWASSSPDDAEKAPGPTETSRETVIAPEKRATVPALPRLVEVRSSKGAEIITNKASTAPESVAEKAVPSTTTAEAKNASRPKPPPDSIPGTAECHNHSSGGAPTGTTPIQPPEIEALLEAERKRAANTSARLEIGSTVLKTLESVILSMKATDNKGYLDAMNVCLRGALAHFLRTGTTPVPTSLPPRPIGQQASNSGPPPPSTNRTANPAVAVPQVTSTWATIARKGLPIQPKPVMISRAPKMPTPPTKQSAKTPPSSTPDNRLFLRLNSKHRWRNLSPAVI…	11626	3	0	1	453.758	905.502	2	905.497	0.0047	420	427	0	23.18	20	0.026	R	VPTSFALR	A	Oxidation (P)	0.02000000.0		Spectrum1368 scans: 2423,
EH6	373	1::Gp1noNB_a10_10ms99991_006266_G79_f2/1-608	Gp1noNB_a10_10ms99991_006266_G79_f2/1-608	37	66263	4	4	3	3	2.8	608	10.02	QFENPQFAHFNPSTRLTHYLSNRIAIVCHPRHFKMPPTRKTHKNAISGTAKDSVNKPYKSHESIQIIARQKLTEKGVEVSDQNLDTIEAALEAKGRDIPEVEMLDAKVLKLKSLSDSRWASSSPDDAEKAPGPTETSRETVIAPEKRATVPALPRLVEVRSSKGAEIITNKASTAPESVAEKAVPSTTTAEAKNASRPKPPPDSIPGTAECHNHSSGGAPTGTTPIQPPEIEALLEAERKRAANTSARLEIGSTVLKTLESVILSMKATDNKGYLDAMNVCLRGALAHFLRTGTTPVPTSLPPRPIGQQASNSGPPPPSTNRTANPAVAVPQVTSTWATIARKGLPIQPKPVMISRAPKMPTPPTKQSAKTPPSSTPDNRLFLRLNSKHRWRNLSPAVI…	24432	1	0	1	498.8	995.586	2	995.588	-0.002	147	155	1	21.78	16	0.015	K	RATVPALPR	L	Oxidation (P)	0.000020000.0		Spectrum3148 scans: 4903,
EH6	373	1::Gp2NB_a10_10ms118080_007751_G79_f1/1-485	Gp2NB_a10_10ms118080_007751_G79_f1/1-485	29	52603	2	2	2	2	1.9	485	9.72	QTNNSRTLNLPISTRLTHYLSNRIAIVCHRRHFKMPPTRKTHKNAISGMAKDRVNKPYKLHESIQIIARQKLTEKGVEFSDQNLDAIEAALEAKGGNIPEVEMLDAEVLKLKSLSDSRWASFSPDDVEKAQGPAETSRETVIAPEKRATVPALPRMVEVRSSKGAEIKTNKASTAPESVAEKAVPSTTTAEAKNASRPKPPSASIPGTAECHNHSSGGAPTGTTPIHPPEIEALLEAESKRAANTSARLEIVSTVLKTLESVILPMKTTDNKEYLDAMNVCLRGALAHFLRTGTTPVPTSLPPCPIGQQASNSGPPPPSTTRTANPAVAVPRAPKMPTPPTKQSAKMPPSSTPDNRLFLRLNSKHQWRNLSPAGIREAVAQLTNATQAAIEHVYRVPTG…	2070	1	0	0	412.752	823.489	2	823.492	-0.0029	148	155	0	24.17	18	0.014	R	ATVPALPR	M				Spectrum2739 scans: 4394,
EH6	373	1::Gp2NB_a10_10ms118080_007751_G79_f1/1-485	Gp2NB_a10_10ms118080_007751_G79_f1/1-485	29	52603	2	2	2	2	1.9	485	9.72	QTNNSRTLNLPISTRLTHYLSNRIAIVCHRRHFKMPPTRKTHKNAISGMAKDRVNKPYKLHESIQIIARQKLTEKGVEFSDQNLDAIEAALEAKGGNIPEVEMLDAEVLKLKSLSDSRWASFSPDDVEKAQGPAETSRETVIAPEKRATVPALPRMVEVRSSKGAEIKTNKASTAPESVAEKAVPSTTTAEAKNASRPKPPSASIPGTAECHNHSSGGAPTGTTPIHPPEIEALLEAESKRAANTSARLEIVSTVLKTLESVILPMKTTDNKEYLDAMNVCLRGALAHFLRTGTTPVPTSLPPCPIGQQASNSGPPPPSTTRTANPAVAVPRAPKMPTPPTKQSAKMPPSSTPDNRLFLRLNSKHQWRNLSPAGIREAVAQLTNATQAAIEHVYRVPTG…	24432	1	0	1	498.8	995.586	2	995.588	-0.002	147	155	1	21.78	16	0.015	K	RATVPALPR	M	Oxidation (P)	0.000020000.0		Spectrum2796 scans: 4464,
EH6	373	1::Gp2noNB_a10_10ms140727_013843_G79_f2/1-360	Gp2noNB_a10_10ms140727_013843_G79_f2/1-360	29	38530	3	2	3	2	5.3	360	10.11	KASGPAETSRETVIAPEKRATVPALPRLIEVRSSKGAEIITNKASTAPESVAEKAVPSTTTAEAKNASRPKPLPASIPGTAECHNHSSGGAPTGTMPIHPPEIEALLEVERKRAANTSARLEIGSTVLKTLESVVLSMKTTDNKEYLDAMNVCLRGALAHFLRTGTTPVPTSLPPRPIGQQASNSGPLPPSTTRTANPAVAVPRAPKMSTPPTKQSAKTPPSSTPDNRLFLRLNSKHQWRNLSPAGIREAVAQLTNATQAAIEHLYRVPTGFALRAKNKESRQALLNAAESFLPIGGRLEEASELMALQISTVPVAIHTLLGRVQVTEEMVIEEISRVTKAIPVKVRPTGRPVWTRHTSH	2070	1	0	0	412.752	823.489	2	823.492	-0.0029	20	27	0	24.17	18	0.014	R	ATVPALPR	L				Spectrum383 scans: 1796,
EH6	373	1::Gp2noNB_a10_10ms140727_013843_G79_f2/1-360	Gp2noNB_a10_10ms140727_013843_G79_f2/1-360	29	38530	3	2	3	2	5.3	360	10.11	KASGPAETSRETVIAPEKRATVPALPRLIEVRSSKGAEIITNKASTAPESVAEKAVPSTTTAEAKNASRPKPLPASIPGTAECHNHSSGGAPTGTMPIHPPEIEALLEVERKRAANTSARLEIGSTVLKTLESVVLSMKTTDNKEYLDAMNVCLRGALAHFLRTGTTPVPTSLPPRPIGQQASNSGPLPPSTTRTANPAVAVPRAPKMSTPPTKQSAKTPPSSTPDNRLFLRLNSKHQWRNLSPAGIREAVAQLTNATQAAIEHLYRVPTGFALRAKNKESRQALLNAAESFLPIGGRLEEASELMALQISTVPVAIHTLLGRVQVTEEMVIEEISRVTKAIPVKVRPTGRPVWTRHTSH	24432	1	0	1	498.8	995.586	2	995.588	-0.002	19	27	1	21.78	16	0.015	K	RATVPALPR	L	Oxidation (P)	0.000020000.0		Spectrum1348 scans: 2784,
EH6	373	1::Gp2noNB_a10_10ms140727_013843_G79_f2/1-360	Gp2noNB_a10_10ms140727_013843_G79_f2/1-360	29	38530	3	2	3	2	5.3	360	10.11	KASGPAETSRETVIAPEKRATVPALPRLIEVRSSKGAEIITNKASTAPESVAEKAVPSTTTAEAKNASRPKPLPASIPGTAECHNHSSGGAPTGTMPIHPPEIEALLEVERKRAANTSARLEIGSTVLKTLESVVLSMKTTDNKEYLDAMNVCLRGALAHFLRTGTTPVPTSLPPRPIGQQASNSGPLPPSTTRTANPAVAVPRAPKMSTPPTKQSAKTPPSSTPDNRLFLRLNSKHQWRNLSPAGIREAVAQLTNATQAAIEHLYRVPTGFALRAKNKESRQALLNAAESFLPIGGRLEEASELMALQISTVPVAIHTLLGRVQVTEEMVIEEISRVTKAIPVKVRPTGRPVWTRHTSH	27270	1	0	1	510.267	1018.52	2	1018.5	0.0141	1	10	1	21.49	22	0.058	-	KASGPAETSR	E	Oxidation (P)	0.0000200000.0		Spectrum3374 scans: 4903,
EH6	373	1::Gp2noNB_a10_10ms30703_001882_G79_f1/1-416	Gp2noNB_a10_10ms30703_001882_G79_f1/1-416	29	45437	2	2	2	2	2.2	416	10.14	QKKNSRNPQFTHFHPSTRLTHYLSNRIAIVCHRRHFKMPPTRKTNKNAISGTAKDRVNKPYKLHESIRIIARQKLTEKGVEVIDQNLDTIEAALEAKGGDIPEVEMLDAEVQKLKSLSDSRWASSSPDDAEKAPGPTETSRETVIAPEKRATVPALPRLVEVRSSKGAEIITNKASTAPESVAEKAVPSTTTAEAKNASRPMLPPASIPGTAECHNHSSGGTPTGTTPIHPPEIEALLEAERKRAANTSARLEIGSTVLKTLESVILSMKTTDNKEYLDAMNVCLRDALAHFLRTGTTPVPISLPPRPIGQQASNSGPPPPSTTRTANPAVAVPRAPKMPTPPTKQSAKTPPSSTPDNRLFLRLNSKHQWRNLSPAGIRDAVAQLTNATQAAIGHVYRV…	2070	1	0	0	412.752	823.489	2	823.492	-0.0029	151	158	0	24.17	18	0.014	R	ATVPALPR	L				Spectrum1040 scans: 2236,
EH6	373	1::Gp2noNB_a10_10ms30703_001882_G79_f1/1-416	Gp2noNB_a10_10ms30703_001882_G79_f1/1-416	29	45437	2	2	2	2	2.2	416	10.14	QKKNSRNPQFTHFHPSTRLTHYLSNRIAIVCHRRHFKMPPTRKTNKNAISGTAKDRVNKPYKLHESIRIIARQKLTEKGVEVIDQNLDTIEAALEAKGGDIPEVEMLDAEVQKLKSLSDSRWASSSPDDAEKAPGPTETSRETVIAPEKRATVPALPRLVEVRSSKGAEIITNKASTAPESVAEKAVPSTTTAEAKNASRPMLPPASIPGTAECHNHSSGGTPTGTTPIHPPEIEALLEAERKRAANTSARLEIGSTVLKTLESVILSMKTTDNKEYLDAMNVCLRDALAHFLRTGTTPVPISLPPRPIGQQASNSGPPPPSTTRTANPAVAVPRAPKMPTPPTKQSAKTPPSSTPDNRLFLRLNSKHQWRNLSPAGIRDAVAQLTNATQAAIGHVYRV…	24432	1	0	1	498.8	995.586	2	995.588	-0.002	150	158	1	21.78	16	0.015	K	RATVPALPR	L	Oxidation (P)	0.000020000.0		Spectrum1692 scans: 3052,
EH6	373	1::Gp2noNB_a10_10ms45865_002898_G79_f1/1-434	Gp2noNB_a10_10ms45865_002898_G79_f1/1-434	29	46818	2	2	2	2	2.1	434	9.7	AHFHPSTRLTHYLSNRIEIVCHQRHFKMPPTCKTHKNAISGTAKDRVNKPYKLHESIQIIARQKLTEKGVEVSDQNLNTIEAALEAKGGDIPEVEMLDAEVLKLKSLSDSRWASSSPDDAEKASGPAETSRETVIAPEKRATVPALPRLVEVRSSKGAEIITNKASTAPESVAEKAVPSTTTAEAKNASRPKPPPASIPGTAECHNHSSGGAPTGTTPIHLPEIEALLEAERKRAANTSARLEIGSTVLKTLESVILSMKTTDNKEYLDAMNVCLRGALAHFLRTGTTPVPTSLPPRPIGQQASNSGPPPPSTTRTANPAVAVPQVTSTWATVVRKGLPKHPTPVMISRAPKMPTPPTKQSAKTPPSSTPDNRLFLRLNSKHQWRNLSPAGIREAVAQL…	2070	1	0	0	412.752	823.489	2	823.492	-0.0029	141	148	0	24.17	18	0.014	R	ATVPALPR	L				Spectrum1833 scans: 3327,
EH6	373	1::Gp2noNB_a10_10ms45865_002898_G79_f1/1-434	Gp2noNB_a10_10ms45865_002898_G79_f1/1-434	29	46818	2	2	2	2	2.1	434	9.7	AHFHPSTRLTHYLSNRIEIVCHQRHFKMPPTCKTHKNAISGTAKDRVNKPYKLHESIQIIARQKLTEKGVEVSDQNLNTIEAALEAKGGDIPEVEMLDAEVLKLKSLSDSRWASSSPDDAEKASGPAETSRETVIAPEKRATVPALPRLVEVRSSKGAEIITNKASTAPESVAEKAVPSTTTAEAKNASRPKPPPASIPGTAECHNHSSGGAPTGTTPIHLPEIEALLEAERKRAANTSARLEIGSTVLKTLESVILSMKTTDNKEYLDAMNVCLRGALAHFLRTGTTPVPTSLPPRPIGQQASNSGPPPPSTTRTANPAVAVPQVTSTWATVVRKGLPKHPTPVMISRAPKMPTPPTKQSAKTPPSSTPDNRLFLRLNSKHQWRNLSPAGIREAVAQL…	24432	1	0	1	498.8	995.586	2	995.588	-0.002	140	148	1	21.78	16	0.015	K	RATVPALPR	L	Oxidation (P)	0.000020000.0		Spectrum1040 scans: 2236,
EH6	373	1::Gp2noNB_a10_10ms68687_004254_G79_f1/1-247	Gp2noNB_a10_10ms68687_004254_G79_f1/1-247	29	26156	2	2	2	2	3.6	247	7.88	EKASGPAETSEKTVIAPEKRATVPALPRLVEVRSSKVAEIITNKASTAPESVAEKAILSTTTAEAKNASRPKPPPASIPGTAECHNHSSGGAPTGTTPIHPPEIEALLEAERKRAANTSARLEIGSTVLKTLESVILSMKTTDNKEYLDAMNVCLRGAIAHFLRTGTTPVPTSLPLRPIGQQASKYCRRGAPGHFNLGNCSPERATQTADASDDKSCPENADSADQAIGQDAPFVHAGQLTVPPAKF	2070	1	0	0	412.752	823.489	2	823.492	-0.0029	21	28	0	24.17	18	0.014	R	ATVPALPR	L				Spectrum229 scans: 1064,
EH6	373	1::Gp2noNB_a10_10ms68687_004254_G79_f1/1-247	Gp2noNB_a10_10ms68687_004254_G79_f1/1-247	29	26156	2	2	2	2	3.6	247	7.88	EKASGPAETSEKTVIAPEKRATVPALPRLVEVRSSKVAEIITNKASTAPESVAEKAILSTTTAEAKNASRPKPPPASIPGTAECHNHSSGGAPTGTTPIHPPEIEALLEAERKRAANTSARLEIGSTVLKTLESVILSMKTTDNKEYLDAMNVCLRGAIAHFLRTGTTPVPTSLPLRPIGQQASKYCRRGAPGHFNLGNCSPERATQTADASDDKSCPENADSADQAIGQDAPFVHAGQLTVPPAKF	24432	1	0	1	498.8	995.586	2	995.588	-0.002	20	28	1	21.78	16	0.015	K	RATVPALPR	L	Oxidation (P)	0.000020000.0		Spectrum1833 scans: 3327,
EH6	373	1::Gp2noNB_a10_10ms97043_006036_G5682_f2/1-367	Gp2noNB_a10_10ms97043_006036_G5682_f2/1-367	29	40907	2	2	2	2	2.5	367	9.48	FERPQFAHFHPSTRLTHYLSNRIAIVCHRRHFKMPPTRRTHQNAISGITKDRVIKPYKLHESILTLARQKLTDKGLEASEKNLDSIEAALEANVRNMPEVEMLDVEVQKLKSISDSRWASSSPEDAEKAPGPAETPKETVAAPEKRATVPALPRLKEVRPAKRADIPSTKAAGAENSSLAPPPTAIEAADRKNTYPPELLAAIEAEERRARQKAAQFTICSTAISSVEAALQPLSIGGDKNFVDSIKVYLRAAIAQFVAAGPAPTTNCRNSPRDHHPSGHSSEYNKGYSTSPAQKHLGHCHESRTPKVRRTGSCKYHLGFCCLICQEATEEAGSINNNSERRPNLLASGCKPRVETALSSWRSRGRH	2070	1	0	0	412.752	823.489	2	823.492	-0.0029	147	154	0	24.17	18	0.014	R	ATVPALPR	L				Spectrum1368 scans: 2423,
EH6	373	1::Gp2noNB_a10_10ms97043_006036_G5682_f2/1-367	Gp2noNB_a10_10ms97043_006036_G5682_f2/1-367	29	40907	2	2	2	2	2.5	367	9.48	FERPQFAHFHPSTRLTHYLSNRIAIVCHRRHFKMPPTRRTHQNAISGITKDRVIKPYKLHESILTLARQKLTDKGLEASEKNLDSIEAALEANVRNMPEVEMLDVEVQKLKSISDSRWASSSPEDAEKAPGPAETPKETVAAPEKRATVPALPRLKEVRPAKRADIPSTKAAGAENSSLAPPPTAIEAADRKNTYPPELLAAIEAEERRARQKAAQFTICSTAISSVEAALQPLSIGGDKNFVDSIKVYLRAAIAQFVAAGPAPTTNCRNSPRDHHPSGHSSEYNKGYSTSPAQKHLGHCHESRTPKVRRTGSCKYHLGFCCLICQEATEEAGSINNNSERRPNLLASGCKPRVETALSSWRSRGRH	24432	1	0	1	498.8	995.586	2	995.588	-0.002	146	154	1	21.78	16	0.015	K	RATVPALPR	L	Oxidation (P)	0.000020000.0		Spectrum1833 scans: 3327,
EH6	373	1::Gp1_a10_10ms11979_000706_G5682_f2/1-607	Gp1_a10_10ms11979_000706_G5682_f2/1-607	28	65490	3	2	3	2	3.8	607	9.59	ISGITKDRVIKPYKLHESILTLARQKLTDKGLEASEKNLDSIEAALEANVRNIPEVEMLDVEVQKLKSISDSRWASSIPEDAEKAPRPAETPKETVAAPEERATVPALPRLKEVRSAKRADIPSTKAAGAENSSLAPPPTAIEAADGKNTYPPELLAAIEAEERRARQKAAQFTICSTAISSVEAALQPLSIGEDKNFVDSIKVYLRAAIAQFVAAGPNTAPPVLPQRPIVATPRATTIPVAIPRNITKATAPLPLRSTWATVTRAGHQKSGAQAPTNITSVSAASSARKPEKKPTASTTTAKDDRIFLRLDANHEWRQLSPAGVREAVAKQTHCTPADVDQVQRVPTGFAIRAKNPDAKTRLLEASSTFTQVEAKLEPPSDLVSLRIATVPVAVFGLE…	2070	1	0	0	412.752	823.489	2	823.492	-0.0029	103	110	0	24.17	18	0.014	R	ATVPALPR	L				Spectrum1927 scans: 2838,
EH6	373	1::Gp1_a10_10ms11979_000706_G5682_f2/1-607	Gp1_a10_10ms11979_000706_G5682_f2/1-607	28	65490	3	2	3	2	3.8	607	9.59	ISGITKDRVIKPYKLHESILTLARQKLTDKGLEASEKNLDSIEAALEANVRNIPEVEMLDVEVQKLKSISDSRWASSIPEDAEKAPRPAETPKETVAAPEERATVPALPRLKEVRSAKRADIPSTKAAGAENSSLAPPPTAIEAADGKNTYPPELLAAIEAEERRARQKAAQFTICSTAISSVEAALQPLSIGEDKNFVDSIKVYLRAAIAQFVAAGPNTAPPVLPQRPIVATPRATTIPVAIPRNITKATAPLPLRSTWATVTRAGHQKSGAQAPTNITSVSAASSARKPEKKPTASTTTAKDDRIFLRLDANHEWRQLSPAGVREAVAKQTHCTPADVDQVQRVPTGFAIRAKNPDAKTRLLEASSTFTQVEAKLEPPSDLVSLRIATVPVAVFGLE…	17155	1	0	1	474.253	946.491	2	946.503	-0.0117	438	445	0	23.85	22	0.035	R	SWAALFPR	N				Spectrum1201 scans: 2584,
EH6	373	1::Gp1_a10_10ms11979_000706_G5682_f2/1-607	Gp1_a10_10ms11979_000706_G5682_f2/1-607	28	65490	3	2	3	2	3.8	607	9.59	ISGITKDRVIKPYKLHESILTLARQKLTDKGLEASEKNLDSIEAALEANVRNIPEVEMLDVEVQKLKSISDSRWASSIPEDAEKAPRPAETPKETVAAPEERATVPALPRLKEVRSAKRADIPSTKAAGAENSSLAPPPTAIEAADGKNTYPPELLAAIEAEERRARQKAAQFTICSTAISSVEAALQPLSIGEDKNFVDSIKVYLRAAIAQFVAAGPNTAPPVLPQRPIVATPRATTIPVAIPRNITKATAPLPLRSTWATVTRAGHQKSGAQAPTNITSVSAASSARKPEKKPTASTTTAKDDRIFLRLDANHEWRQLSPAGVREAVAKQTHCTPADVDQVQRVPTGFAIRAKNPDAKTRLLEASSTFTQVEAKLEPPSDLVSLRIATVPVAVFGLE…	15123	1	0	0	467.755	933.495	2	933.503	-0.0084	304	310	1	22.67	23	0.055	K	DDRIFLR	L				Spectrum984 scans: 2269,
EH6	373	1::Gp1_a10_10ms60546_003803_G5682_f2/1-651	Gp1_a10_10ms60546_003803_G5682_f2/1-651	28	70822	3	2	3	2	3.5	651	9.75	FENPQFAHFHPSTRFTHYLSNRIAIVCHRRHFKMPPTRRTHQNAISGITKDRVIKPYKLHESILTLARQKLTDKGLEASEKNLDSIEAALEANVRNIPEVEMLDVEVQKLKSISDSRWASSIPEDAEKAPGPAETPKETVAAPEERATVPALPRLKEVRSAKRADIPSTKAAGAENSSLAPPPTAIEAADGKNTYPPELLAAIEAEERRARQKAAQFTIYSTAISSVEAALQPLSIGEDKNFVDSIKVYLRAAIAQFVAAGPNTAPPVLPQRPIVATPRATTIPVAIPRNITKATAPLPLRSTWATVTRAGHQKSGAQAPANITSVSAASSARKPEKKPTASTTTAKDDRIFLRLDANHEWRQLSPAGVREAVAKQTHCTPADVDQVQRVPTGFAIRAK…	2070	1	0	0	412.752	823.489	2	823.492	-0.0029	147	154	0	24.17	18	0.014	R	ATVPALPR	L				Spectrum3374 scans: 4903,
EH6	373	1::Gp1_a10_10ms60546_003803_G5682_f2/1-651	Gp1_a10_10ms60546_003803_G5682_f2/1-651	28	70822	3	2	3	2	3.5	651	9.75	FENPQFAHFHPSTRFTHYLSNRIAIVCHRRHFKMPPTRRTHQNAISGITKDRVIKPYKLHESILTLARQKLTDKGLEASEKNLDSIEAALEANVRNIPEVEMLDVEVQKLKSISDSRWASSIPEDAEKAPGPAETPKETVAAPEERATVPALPRLKEVRSAKRADIPSTKAAGAENSSLAPPPTAIEAADGKNTYPPELLAAIEAEERRARQKAAQFTIYSTAISSVEAALQPLSIGEDKNFVDSIKVYLRAAIAQFVAAGPNTAPPVLPQRPIVATPRATTIPVAIPRNITKATAPLPLRSTWATVTRAGHQKSGAQAPANITSVSAASSARKPEKKPTASTTTAKDDRIFLRLDANHEWRQLSPAGVREAVAKQTHCTPADVDQVQRVPTGFAIRAK…	17155	1	0	1	474.253	946.491	2	946.503	-0.0117	482	489	0	23.85	22	0.035	R	SWAALFPR	N				Spectrum6470 scans: 9264,
EH6	373	1::Gp1_a10_10ms60546_003803_G5682_f2/1-651	Gp1_a10_10ms60546_003803_G5682_f2/1-651	28	70822	3	2	3	2	3.5	651	9.75	FENPQFAHFHPSTRFTHYLSNRIAIVCHRRHFKMPPTRRTHQNAISGITKDRVIKPYKLHESILTLARQKLTDKGLEASEKNLDSIEAALEANVRNIPEVEMLDVEVQKLKSISDSRWASSIPEDAEKAPGPAETPKETVAAPEERATVPALPRLKEVRSAKRADIPSTKAAGAENSSLAPPPTAIEAADGKNTYPPELLAAIEAEERRARQKAAQFTIYSTAISSVEAALQPLSIGEDKNFVDSIKVYLRAAIAQFVAAGPNTAPPVLPQRPIVATPRATTIPVAIPRNITKATAPLPLRSTWATVTRAGHQKSGAQAPANITSVSAASSARKPEKKPTASTTTAKDDRIFLRLDANHEWRQLSPAGVREAVAKQTHCTPADVDQVQRVPTGFAIRAK…	15123	1	0	0	467.755	933.495	2	933.503	-0.0084	348	354	1	22.67	23	0.055	K	DDRIFLR	L				Spectrum1368 scans: 2423,
EH6	373	1::Gp1_a10_10ms46289_002929_G5642_r-2/1-551	Gp1_a10_10ms46289_002929_G5642_r-2/1-551	25	59940	3	2	3	2	9.1	551	9.81	STYRIIIVCHRWPFQMPPTRKTHKNAISGTAKDRVNKPYQWTPVIQNHARNMLTRRGLESNIQNMNAIAAALLAKENDVPEVDMVDAEVEKLKTLADSRWASSSQVDAGIVLKPAESNIKTVVAPEKRATVPALPRPVEVRPTKEADIPTTKAAGAENSSLDQPPTAQEAAGREKIFPPELLAAIEAEERRARQKAAQFHICSTAISSVETALSPLSTGENKIFVDSIKVYLKAAIAQFVAAGPSTTPPVLPQRPIVATPPATATPVAVPRNITKATAPLPLRSTWATVTRAGHQKSGAQAPANITSVSAAPSARKPEKKSAASTTASKDDRIFLRLDANHEWRQLSPAGVREAVAKQTHCTPADVEQVQRVPTGFAIRAKNPDAKTRLLEASSTFTQV…	17155	1	0	1	474.253	946.491	2	946.503	-0.0117	464	471	0	23.85	22	0.035	R	SWAALFPR	N				Spectrum3374 scans: 4903,
EH6	373	1::Gp1_a10_10ms46289_002929_G5642_r-2/1-551	Gp1_a10_10ms46289_002929_G5642_r-2/1-551	25	59940	3	2	3	2	9.1	551	9.81	STYRIIIVCHRWPFQMPPTRKTHKNAISGTAKDRVNKPYQWTPVIQNHARNMLTRRGLESNIQNMNAIAAALLAKENDVPEVDMVDAEVEKLKTLADSRWASSSQVDAGIVLKPAESNIKTVVAPEKRATVPALPRPVEVRPTKEADIPTTKAAGAENSSLDQPPTAQEAAGREKIFPPELLAAIEAEERRARQKAAQFHICSTAISSVETALSPLSTGENKIFVDSIKVYLKAAIAQFVAAGPSTTPPVLPQRPIVATPPATATPVAVPRNITKATAPLPLRSTWATVTRAGHQKSGAQAPANITSVSAAPSARKPEKKSAASTTASKDDRIFLRLDANHEWRQLSPAGVREAVAKQTHCTPADVEQVQRVPTGFAIRAKNPDAKTRLLEASSTFTQV…	15123	1	0	0	467.755	933.495	2	933.503	-0.0084	330	336	1	22.67	23	0.055	K	DDRIFLR	L				Spectrum1348 scans: 2784,
EH6	373	1::Gp1_a10_10ms46289_002929_G5642_r-2/1-551	Gp1_a10_10ms46289_002929_G5642_r-2/1-551	25	59940	3	2	3	2	9.1	551	9.81	STYRIIIVCHRWPFQMPPTRKTHKNAISGTAKDRVNKPYQWTPVIQNHARNMLTRRGLESNIQNMNAIAAALLAKENDVPEVDMVDAEVEKLKTLADSRWASSSQVDAGIVLKPAESNIKTVVAPEKRATVPALPRPVEVRPTKEADIPTTKAAGAENSSLDQPPTAQEAAGREKIFPPELLAAIEAEERRARQKAAQFHICSTAISSVETALSPLSTGENKIFVDSIKVYLKAAIAQFVAAGPSTTPPVLPQRPIVATPPATATPVAVPRNITKATAPLPLRSTWATVTRAGHQKSGAQAPANITSVSAAPSARKPEKKSAASTTASKDDRIFLRLDANHEWRQLSPAGVREAVAKQTHCTPADVEQVQRVPTGFAIRAKNPDAKTRLLEASSTFTQV…	173630	1	0	1	947.965	3787.83	4	3787.81	0.0188	57	91	1	22.48	21	0.04	R	GLESNIQNMNAIAAALLAKENDVPEVDMVDAEVEK	L	2 Oxidation (M); Oxidation (P)	0.00000000100000000000000200010000000.0		Spectrum1368 scans: 2423,
EH6	392	1::Gp1_a10_k1_10kms115923_007540_G5662_f1/1-484	Gp1_a10_k1_10kms115923_007540_G5662_f1/1-484	59	53290	12	8	2	2	3.3	484	9.87	QNPTPQSGNERRQTEECPPPELRALIEAEERRAAKTAENAKICTAAINGVENVLTSLSKGSSVQFIDSMKVYIRATIAHFMIAGPGTTLPSLPPRPEIQATAGKTAESTVGQQSEPQRKTAQAEVHQLKTTWASITRNGIQSIPVPTKAAQSTPKATNSTQTAKPSTGPTKPALQDERLFLRLGKEHPWRTLSPFGGREAVSKMLELSQTKIEHVYRVPTGFAIRAENQEARTLMLSLAGSFAQQDAILAKATDLTSLRIATVPVTINTIMGRVLITKEMVTDEIVRITKTVPVKVRPHRKGRPGAPYQSWIALFEKASTPRPGFRLFDDSGIAVRHQPRQVISQCKRCLQFHGTRGCSRAPACWNCSSTMHSTAECKVHTKCRNCGGPHRSDSRDCLA…	3185	1	1	1	417.724	833.434	2	833.44	-0.0054	191	198	0	28.2	21	0.011	R	TLSPFGGR	E				Spectrum1833 scans: 3327,
EH6	392	1::Gp1_a10_k1_10kms115923_007540_G5662_f1/1-484	Gp1_a10_k1_10kms115923_007540_G5662_f1/1-484	59	53290	12	8	2	2	3.3	484	9.87	QNPTPQSGNERRQTEECPPPELRALIEAEERRAAKTAENAKICTAAINGVENVLTSLSKGSSVQFIDSMKVYIRATIAHFMIAGPGTTLPSLPPRPEIQATAGKTAESTVGQQSEPQRKTAQAEVHQLKTTWASITRNGIQSIPVPTKAAQSTPKATNSTQTAKPSTGPTKPALQDERLFLRLGKEHPWRTLSPFGGREAVSKMLELSQTKIEHVYRVPTGFAIRAENQEARTLMLSLAGSFAQQDAILAKATDLTSLRIATVPVTINTIMGRVLITKEMVTDEIVRITKTVPVKVRPHRKGRPGAPYQSWIALFEKASTPRPGFRLFDDSGIAVRHQPRQVISQCKRCLQFHGTRGCSRAPACWNCSSTMHSTAECKVHTKCRNCGGPHRSDSRDCLA…	19666	1	1	1	483.256	964.497	2	964.49	0.0067	204	211	0	21.12	21	0.05	K	MLELSQTK	I	Oxidation (M)	0.10000000.0		Spectrum3374 scans: 4903,
EH6	392	1::Gp1_a10_k1_10kms115923_007540_G5662_f1/1-484	Gp1_a10_k1_10kms115923_007540_G5662_f1/1-484	59	53290	12	8	2	2	3.3	484	9.87	QNPTPQSGNERRQTEECPPPELRALIEAEERRAAKTAENAKICTAAINGVENVLTSLSKGSSVQFIDSMKVYIRATIAHFMIAGPGTTLPSLPPRPEIQATAGKTAESTVGQQSEPQRKTAQAEVHQLKTTWASITRNGIQSIPVPTKAAQSTPKATNSTQTAKPSTGPTKPALQDERLFLRLGKEHPWRTLSPFGGREAVSKMLELSQTKIEHVYRVPTGFAIRAENQEARTLMLSLAGSFAQQDAILAKATDLTSLRIATVPVTINTIMGRVLITKEMVTDEIVRITKTVPVKVRPHRKGRPGAPYQSWIALFEKASTPRPGFRLFDDSGIAVRHQPRQVISQCKRCLQFHGTRGCSRAPACWNCSSTMHSTAECKVHTKCRNCGGPHRSDSRDCLA…	19660	1	1	1	483.254	964.493	2	964.49	0.0027	204	211	0	20.96	20	0.044	K	MLELSQTK	I	Oxidation (M)	0.10000000.0		Spectrum383 scans: 1796,
EH6	745	1::Gp1_a10_10ms105221_006671_G5132_f2/1-687	Gp1_a10_10ms105221_006671_G5132_f2/1-687	25	74816	3	2	2	2	2.6	687	10.24	LFAIGGISKMPPTRKPHKNAVSGTAKNRVSKTYQWNTAIQNHARNMLTRRGLESNLQNMNAIAAALLAKENDVPEEEMVDAKVDRLKTLADSVWASSSPEDAEQVFPALPRLVEVRPSKGAEITTNKASIAPEIVAEKAVPSTTTEPAHVAARKIAVPLAKRSPMKNKARETEVPNCAEATNALRPQPPPTSIPGTAECHNHSSGGAPTGTTPIHPPEIEALLEAERKRAANTSARLEIGSTVLKTSESVILSMKTTDNKEYLDAMNVYLRGTLAHFLRTGTTPVLTSLPPRPIGQQASNSGPSPPSTVRTANPAIAMSQVTSTWATVARKGLPKQPTPVMISRTSKMPTPPTKRSAKMPPSSTPDNRLFFRLNSKHRWRDLSPAGIREAVAQLTNATQ…	26996	1	1	1	509.273	1016.53	2	1016.54	-0.0043	19	28	1	22.17	21	0.046	K	NAVSGTAKNR	V				Spectrum1040 scans: 2236,
EH6	745	1::Gp1_a10_10ms105221_006671_G5132_f2/1-687	Gp1_a10_10ms105221_006671_G5132_f2/1-687	25	74816	3	2	2	2	2.6	687	10.24	LFAIGGISKMPPTRKPHKNAVSGTAKNRVSKTYQWNTAIQNHARNMLTRRGLESNLQNMNAIAAALLAKENDVPEEEMVDAKVDRLKTLADSVWASSSPEDAEQVFPALPRLVEVRPSKGAEITTNKASIAPEIVAEKAVPSTTTEPAHVAARKIAVPLAKRSPMKNKARETEVPNCAEATNALRPQPPPTSIPGTAECHNHSSGGAPTGTTPIHPPEIEALLEAERKRAANTSARLEIGSTVLKTSESVILSMKTTDNKEYLDAMNVYLRGTLAHFLRTGTTPVLTSLPPRPIGQQASNSGPSPPSTVRTANPAIAMSQVTSTWATVARKGLPKQPTPVMISRTSKMPTPPTKRSAKMPPSSTPDNRLFFRLNSKHRWRDLSPAGIREAVAQLTNATQ…	18479	1	1	1	480.253	958.492	2	958.491	0.0011	348	355	1	22.12	21	0.039	K	MPTPPTKR	S	Oxidation (M); Oxidation (P)	0.12000000.0		Spectrum1368 scans: 2423,
EH6	745	1::Gp1_a10_10ms105221_006671_G5132_f2/1-687	Gp1_a10_10ms105221_006671_G5132_f2/1-687	25	74816	3	2	2	2	2.6	687	10.24	LFAIGGISKMPPTRKPHKNAVSGTAKNRVSKTYQWNTAIQNHARNMLTRRGLESNLQNMNAIAAALLAKENDVPEEEMVDAKVDRLKTLADSVWASSSPEDAEQVFPALPRLVEVRPSKGAEITTNKASIAPEIVAEKAVPSTTTEPAHVAARKIAVPLAKRSPMKNKARETEVPNCAEATNALRPQPPPTSIPGTAECHNHSSGGAPTGTTPIHPPEIEALLEAERKRAANTSARLEIGSTVLKTSESVILSMKTTDNKEYLDAMNVYLRGTLAHFLRTGTTPVLTSLPPRPIGQQASNSGPSPPSTVRTANPAIAMSQVTSTWATVARKGLPKQPTPVMISRTSKMPTPPTKRSAKMPPSSTPDNRLFFRLNSKHRWRDLSPAGIREAVAQLTNATQ…	26990	1	1	1	509.271	1016.53	2	1016.54	-0.0081	19	28	1	21.78	22	0.057	K	NAVSGTAKNR	V				Spectrum1833 scans: 3327,
EH7	253	1::Gp1_a10_10kms89473_005515_G5672_r-3/1-507	Gp1_a10_10kms89473_005515_G5672_r-3/1-507	30	54836	3	3	2	2	4.1	507	9.84	SIPTGTEVSTCTEAANAPRPQPSPASIPGTAECHNHSSGGAPTGTTPIHPPEIEALLEAERKRTANTSARLEIGSTVLQTLESVILSMKTTDNKEYLDAMNVCLRGALAHFLRTGTTPVPTSLPPRPIGQQVSSSGTLSPSTVRPAKPAVAVPQITPTWATVAGNELPNHPTPVIASGAPKKPTPPTKKSPKTATLSSPDNRLFLRLKSKHQWRNLSPAGIREAVAQLTNAPQAAIEHVYRVPTGFALRAKNLESRKLLLSAAESFLPIEVRLEEASDLVALRISTVPVAINTLLGKVHVMEEMVIEEITRVTKAVPVKVRPHGKTRLDAPYQSWLAHFRKGAAPRQGFRLFDDSGVAVPHKPRQTVQQCKRCLQFHGTRGCSRAQACGNCTSTMHSTD…	8326	1	1	1	620.869	1239.72	2	1239.72	0.0052	182	192	2	21.73	18	0.024	K	KPTPPTKKSPK	T	2 Oxidation (P)	0.02002000000.0		Spectrum1518 scans: 2985,
EH7	253	1::Gp1_a10_10kms89473_005515_G5672_r-3/1-507	Gp1_a10_10kms89473_005515_G5672_r-3/1-507	30	54836	3	3	2	2	4.1	507	9.84	SIPTGTEVSTCTEAANAPRPQPSPASIPGTAECHNHSSGGAPTGTTPIHPPEIEALLEAERKRTANTSARLEIGSTVLQTLESVILSMKTTDNKEYLDAMNVCLRGALAHFLRTGTTPVPTSLPPRPIGQQVSSSGTLSPSTVRPAKPAVAVPQITPTWATVAGNELPNHPTPVIASGAPKKPTPPTKKSPKTATLSSPDNRLFLRLKSKHQWRNLSPAGIREAVAQLTNAPQAAIEHVYRVPTGFALRAKNLESRKLLLSAAESFLPIEVRLEEASDLVALRISTVPVAINTLLGKVHVMEEMVIEEITRVTKAVPVKVRPHGKTRLDAPYQSWLAHFRKGAAPRQGFRLFDDSGVAVPHKPRQTVQQCKRCLQFHGTRGCSRAQACGNCTSTMHSTD…	8327	1	1	1	620.87	1239.73	2	1239.72	0.0064	182	192	2	23.45	18	0.016	K	KPTPPTKKSPK	T	2 Oxidation (P)	0.02000000020.0		Spectrum1506 scans: 2976,
EH7	253	1::Gp1_a10_10kms89473_005515_G5672_r-3/1-507	Gp1_a10_10kms89473_005515_G5672_r-3/1-507	30	54836	3	3	2	2	4.1	507	9.84	SIPTGTEVSTCTEAANAPRPQPSPASIPGTAECHNHSSGGAPTGTTPIHPPEIEALLEAERKRTANTSARLEIGSTVLQTLESVILSMKTTDNKEYLDAMNVCLRGALAHFLRTGTTPVPTSLPPRPIGQQVSSSGTLSPSTVRPAKPAVAVPQITPTWATVAGNELPNHPTPVIASGAPKKPTPPTKKSPKTATLSSPDNRLFLRLKSKHQWRNLSPAGIREAVAQLTNAPQAAIEHVYRVPTGFALRAKNLESRKLLLSAAESFLPIEVRLEEASDLVALRISTVPVAINTLLGKVHVMEEMVIEEITRVTKAVPVKVRPHGKTRLDAPYQSWLAHFRKGAAPRQGFRLFDDSGVAVPHKPRQTVQQCKRCLQFHGTRGCSRAQACGNCTSTMHSTD…	13714	1	1	1	695.355	1388.69	2	1388.69	0.0054	190	202	1	21.88	21	0.045	K	SPKTATLSSPDNR	L	Oxidation (P)	0.0200000000000.0		Spectrum288 scans: 1186,
EH8	240	1::Gp1noNB_a10_10ms99991_006266_G79_f2/1-608	Gp1noNB_a10_10ms99991_006266_G79_f2/1-608	30	66263	4	4	2	2	3.1	608	10.02	QFENPQFAHFNPSTRLTHYLSNRIAIVCHPRHFKMPPTRKTHKNAISGTAKDSVNKPYKSHESIQIIARQKLTEKGVEVSDQNLDTIEAALEAKGRDIPEVEMLDAKVLKLKSLSDSRWASSSPDDAEKAPGPTETSRETVIAPEKRATVPALPRLVEVRSSKGAEIITNKASTAPESVAEKAVPSTTTAEAKNASRPKPPPDSIPGTAECHNHSSGGAPTGTTPIQPPEIEALLEAERKRAANTSARLEIGSTVLKTLESVILSMKATDNKGYLDAMNVCLRGALAHFLRTGTTPVPTSLPPRPIGQQASNSGPPPPSTNRTANPAVAVPQVTSTWATIARKGLPIQPKPVMISRAPKMPTPPTKQSAKTPPSSTPDNRLFLRLNSKHRWRNLSPAVI…	23511	1	1	1	617.302	1232.59	2	1232.61	-0.0168	360	370	1	21.64	21	0.053	K	MPTPPTKQSAK	T	Oxidation (M); 2 Oxidation (P)	0.10022000000.0		Spectrum1434 scans: 2306,
EH8	240	1::Gp1noNB_a10_10ms99991_006266_G79_f2/1-608	Gp1noNB_a10_10ms99991_006266_G79_f2/1-608	30	66263	4	4	2	2	3.1	608	10.02	QFENPQFAHFNPSTRLTHYLSNRIAIVCHPRHFKMPPTRKTHKNAISGTAKDSVNKPYKSHESIQIIARQKLTEKGVEVSDQNLDTIEAALEAKGRDIPEVEMLDAKVLKLKSLSDSRWASSSPDDAEKAPGPTETSRETVIAPEKRATVPALPRLVEVRSSKGAEIITNKASTAPESVAEKAVPSTTTAEAKNASRPKPPPDSIPGTAECHNHSSGGAPTGTTPIQPPEIEALLEAERKRAANTSARLEIGSTVLKTLESVILSMKATDNKGYLDAMNVCLRGALAHFLRTGTTPVPTSLPPRPIGQQASNSGPPPPSTNRTANPAVAVPQVTSTWATIARKGLPIQPKPVMISRAPKMPTPPTKQSAKTPPSSTPDNRLFLRLNSKHRWRNLSPAVI…	4961	3	0	1	453.757	905.499	2	905.497	0.0019	420	427	0	22.9	20	0.032	R	VPTSFALR	A	Oxidation (P)	0.02000000.0		Spectrum5784 scans: 8892,
HY6	1316	1::Gp1_k1_kms10846_000655_G4472_f2/1-554	Gp1_k1_kms10846_000655_G4472_f2/1-554	98	61284	10	10	2	2	3.4	554	9.76	PSVGIFAMPPVRKKRPNSKLDNTRVHTRALEKLSGLAQSPKCAEMSKVSTKGKEKALPAVTEPDTDMVGSVEIVEEIPQRVSIPHGIGESSKPPPTTQIPSENAAPKVASKSTSQPKAATKAECRPELRPIVEAEQRRAAETAANMALYSAAISGVEATLLPLTNGSNSQFVDSMRVYLRAAIAQYMAMSPASTPPVFPPRPANPTPRALEARSNTTPAVPALPVKSTWATVARNGLQQKAIPIVKAVPRPAAKAPKKEAPKAKVNKRLFLRLEKEHPWRQLSPAGLRQQLQNELDFFLSDACSIHRVRTGFAILTGNEKKREELLDAAPKFSDFGAKLEEASNLVAFRIANVPATVKTINCIHMVDADWISLEIYRKTHQLPYQVLPHGTYRPGASYR…	13169	1	0	1	450.761	899.508	2	899.508	-0.0001	255	262	2	36.67	22	0.0017	K	APKKEAPK	A	2 Oxidation (P)	0.02000020.0		Spectrum377 scans: 1430,
HY6	1316	1::Gp1_k1_kms10846_000655_G4472_f2/1-554	Gp1_k1_kms10846_000655_G4472_f2/1-554	98	61284	10	10	2	2	3.4	554	9.76	PSVGIFAMPPVRKKRPNSKLDNTRVHTRALEKLSGLAQSPKCAEMSKVSTKGKEKALPAVTEPDTDMVGSVEIVEEIPQRVSIPHGIGESSKPPPTTQIPSENAAPKVASKSTSQPKAATKAECRPELRPIVEAEQRRAAETAANMALYSAAISGVEATLLPLTNGSNSQFVDSMRVYLRAAIAQYMAMSPASTPPVFPPRPANPTPRALEARSNTTPAVPALPVKSTWATVARNGLQQKAIPIVKAVPRPAAKAPKKEAPKAKVNKRLFLRLEKEHPWRQLSPAGLRQQLQNELDFFLSDACSIHRVRTGFAILTGNEKKREELLDAAPKFSDFGAKLEEASNLVAFRIANVPATVKTINCIHMVDADWISLEIYRKTHQLPYQVLPHGTYRPGASYR…	87423	2	0	1	635.352	1268.69	2	1268.71	-0.0188	321	331	2	38.18	21	0.0011	K	KREELLDAAPK	F				Spectrum4068 scans: 5781,
HY6	1316	1::Gp2noNB_k1_kms49367_003122_G58_r-3/1-352	Gp2noNB_k1_kms49367_003122_G58_r-3/1-352	98	38460	10	10	2	2	5.4	352	9.56	SGLAQSPKCAEMSKVSIKGKEKALPAVTEPDTDMIGSVETIEEIPQRVSILHGIGESFKPPPTTQIPSENAAPKAASKSTSQPKAATKAECPPELRPIVEAEQRRAAETAVNLALCSAAISGVEATLLPLTNGSNRQFVDSMRVYLRAVIAQYMAMGPATTPPVLPPRPANPTPRAPEARSNTTPAVPVLPVKSTWATVARNGLQQKAVPTVKAVPRPAAKAPKKEAPKAKVDKRLFLRLEKEHPWRQLSPAGLRQQLQSEPDCFLSNACSIHRVRTGFAILTGNEKKREELLDAAPKFSDYGAKLEEASNLVAFRIANIPATVKTINRIDTVDDEWIALEIYRKHISFHTR	13169	1	0	1	450.761	899.508	2	899.508	-0.0001	222	229	2	36.67	22	0.0017	K	APKKEAPK	A	2 Oxidation (P)	0.02000020.0		Spectrum377 scans: 1430,
HY6	1316	1::Gp2noNB_k1_kms49367_003122_G58_r-3/1-352	Gp2noNB_k1_kms49367_003122_G58_r-3/1-352	98	38460	10	10	2	2	5.4	352	9.56	SGLAQSPKCAEMSKVSIKGKEKALPAVTEPDTDMIGSVETIEEIPQRVSILHGIGESFKPPPTTQIPSENAAPKAASKSTSQPKAATKAECPPELRPIVEAEQRRAAETAVNLALCSAAISGVEATLLPLTNGSNRQFVDSMRVYLRAVIAQYMAMGPATTPPVLPPRPANPTPRAPEARSNTTPAVPVLPVKSTWATVARNGLQQKAVPTVKAVPRPAAKAPKKEAPKAKVDKRLFLRLEKEHPWRQLSPAGLRQQLQSEPDCFLSNACSIHRVRTGFAILTGNEKKREELLDAAPKFSDYGAKLEEASNLVAFRIANIPATVKTINRIDTVDDEWIALEIYRKHISFHTR	87423	2	0	1	635.352	1268.69	2	1268.71	-0.0188	288	298	2	38.18	21	0.0011	K	KREELLDAAPK	F				Spectrum4068 scans: 5781,
HY6	1333	1::Gp1_a10_10ms113216_007325_G76_r-2/1-626	Gp1_a10_10ms113216_007325_G76_r-2/1-626	63	67320	8	6	2	2	3.8	626	9.91	LFAIGGISKMPPTRKTHKNAISGITKDRVNKPYQWHTAIQNHAKNMLTRRGLESNLQNMNTIAAALQAKENDVPEVDMVDAEVEKLKTLADSVWASSSPEDAEQVLDPTGPPRKTVVAPEKRITVPALPRPAEVRPAKKAETTSTRAAGAENPPLAPQPPALEAAGRKNTHPPELLAAIEAEERRARQKAAQFTICSTAISSVEAALQPLSTGEDKNFVDSIKVYLRAAIAQFVAAGPSTAPPVLPQRPSVGTPATVIQVAIPRNISKATAPLPLRSTWATVTRAGHQKSGAQAPVNITSVSAAPSARKQEKKPAAATTASKDDRIFLRLDANHEWRQLSPAGVREAVAKQTHCTPSDVDQVQRVPTGFAIRAKSPDAKSRLLEASSTFAQVEAKLEPP…	5560	2	0	1	422.745	843.475	2	843.481	-0.0063	557	563	0	41.21	23	0.00084	K	DQLVTIR	Q				Spectrum3767 scans: 5705,
HY6	1333	1::Gp1_a10_10ms113216_007325_G76_r-2/1-626	Gp1_a10_10ms113216_007325_G76_r-2/1-626	63	67320	8	6	2	2	3.8	626	9.91	LFAIGGISKMPPTRKTHKNAISGITKDRVNKPYQWHTAIQNHAKNMLTRRGLESNLQNMNTIAAALQAKENDVPEVDMVDAEVEKLKTLADSVWASSSPEDAEQVLDPTGPPRKTVVAPEKRITVPALPRPAEVRPAKKAETTSTRAAGAENPPLAPQPPALEAAGRKNTHPPELLAAIEAEERRARQKAAQFTICSTAISSVEAALQPLSTGEDKNFVDSIKVYLRAAIAQFVAAGPSTAPPVLPQRPSVGTPATVIQVAIPRNISKATAPLPLRSTWATVTRAGHQKSGAQAPVNITSVSAAPSARKQEKKPAAATTASKDDRIFLRLDANHEWRQLSPAGVREAVAKQTHCTPSDVDQVQRVPTGFAIRAKSPDAKSRLLEASSTFAQVEAKLEPP…	191821	1	0	0	967.517	1933.02	2	1933	0.0244	457	473	1	23.64	22	0.042	R	SWAALFPRNASPKPGFR	L	2 Oxidation (P)	0.00000000000202000.0		Spectrum4454 scans: 6353,
HY6	1333	1::Gp1_a10_10ms119957_008043_G76_r-1/1-611	Gp1_a10_10ms119957_008043_G76_r-1/1-611	63	66783	8	6	2	2	3.9	611	10.67	NAPKCDQRHHQRSRQQTLPMAYRHSKPREEHANKARTRVQSSKYEHHRGCAPSEGERCPRGRYGGRRSREAKNPRRFSLGILQPRRRRASLGSHRIPRKTVVAPEKRITVPALPRPAEVRPVKRAETLSTKAAGAENPPLAPQPPALEAAGRKNTHPPELLAAIEAEERKARQKAAQFTICSTAISSVEAALQPLSTGEDKNFVDSIKVYLRAAIAQFVAAGPSTAPPVLPQRPSFRTPATVIPVAIPRNISKATAPLPLRSTWATVTRAGHQKSGAQAPVNITSVSAAPSARKQEKKPAAATTASKDDRIFLRLDANHERRQLSPAGVREAVAKQTHCTPSDVDQVQRVPTGFAIRAFGTDGKSRLLEASSTFAQVEAKLEPPSDLVSLRIATVPVAV…	5560	2	0	1	422.745	843.475	2	843.481	-0.0063	542	548	0	41.21	23	0.00084	K	DQLVTIR	Q				Spectrum3767 scans: 5705,
HY6	1333	1::Gp1_a10_10ms119957_008043_G76_r-1/1-611	Gp1_a10_10ms119957_008043_G76_r-1/1-611	63	66783	8	6	2	2	3.9	611	10.67	NAPKCDQRHHQRSRQQTLPMAYRHSKPREEHANKARTRVQSSKYEHHRGCAPSEGERCPRGRYGGRRSREAKNPRRFSLGILQPRRRRASLGSHRIPRKTVVAPEKRITVPALPRPAEVRPVKRAETLSTKAAGAENPPLAPQPPALEAAGRKNTHPPELLAAIEAEERKARQKAAQFTICSTAISSVEAALQPLSTGEDKNFVDSIKVYLRAAIAQFVAAGPSTAPPVLPQRPSFRTPATVIPVAIPRNISKATAPLPLRSTWATVTRAGHQKSGAQAPVNITSVSAAPSARKQEKKPAAATTASKDDRIFLRLDANHERRQLSPAGVREAVAKQTHCTPSDVDQVQRVPTGFAIRAFGTDGKSRLLEASSTFAQVEAKLEPPSDLVSLRIATVPVAV…	191821	1	0	0	967.517	1933.02	2	1933	0.0244	442	458	1	23.64	22	0.042	R	SWAALFPRNASPKPGFR	L	2 Oxidation (P)	0.00000000000202000.0		Spectrum4454 scans: 6353,
HY6	1333	1::Gp1_a10_10ms13949_000805_G5642_r-1/1-656	Gp1_a10_10ms13949_000805_G5642_r-1/1-656	56	71224	11	11	2	2	3.8	656	9.83	INKQTIRETPICPSPPFYTSHPLRNRSNRNCLPSAAFLKCLRRVNRTKTRSVALPKIASTKPYQWHTATQNHAKNMLTRRGLESNLQNMNTIAAALQAKENDVPEVDMVDAEVEKLKTLADSVWASSSPKVAEQVLDPTGSPRKTVVAPEKRATVPALLRPVEVRPTKEADISTKAAGAENSSLDQPPTAPEAAGREKIFPPELLATIEAEERRARQKAAQFHICSTAISSVETALSPLSTGENKIFVVSIKVYLKAAIAQFVAAGPSTAPPVLPQRPIVATPPATAIPVAVPRNISKAAAPLPLRSTWATVTRVGHQKSGAQAPANITSVSAAPSARKPEKKPAASITASKDDRIFLRLDANHEWRQLSPAGVREAVAKQTHCTPAYVDQVQRVPTGF…	2603	1	0	1	412.754	823.494	2	823.492	0.0027	299	306	0	23.14	18	0.017	K	AAAPLPLR	S	Oxidation (P)	0.00020000.0		Spectrum1649 scans: 2845,
HY6	1333	1::Gp1_a10_10ms13949_000805_G5642_r-1/1-656	Gp1_a10_10ms13949_000805_G5642_r-1/1-656	56	71224	11	11	2	2	3.8	656	9.83	INKQTIRETPICPSPPFYTSHPLRNRSNRNCLPSAAFLKCLRRVNRTKTRSVALPKIASTKPYQWHTATQNHAKNMLTRRGLESNLQNMNTIAAALQAKENDVPEVDMVDAEVEKLKTLADSVWASSSPKVAEQVLDPTGSPRKTVVAPEKRATVPALLRPVEVRPTKEADISTKAAGAENSSLDQPPTAPEAAGREKIFPPELLATIEAEERRARQKAAQFHICSTAISSVETALSPLSTGENKIFVVSIKVYLKAAIAQFVAAGPSTAPPVLPQRPIVATPPATAIPVAVPRNISKAAAPLPLRSTWATVTRVGHQKSGAQAPANITSVSAAPSARKPEKKPAASITASKDDRIFLRLDANHEWRQLSPAGVREAVAKQTHCTPAYVDQVQRVPTGF…	191821	1	0	0	967.517	1933.02	2	1933	0.0244	487	503	1	23.64	22	0.042	R	SWAALFPRNASPKPGFR	L	2 Oxidation (P)	0.00000000000202000.0		Spectrum4454 scans: 6353,
HY6	1333	1::Gp2noNB_a10_10ms39926_002485_G76_r-1/1-480	Gp2noNB_a10_10ms39926_002485_G76_r-1/1-480	56	51749	11	11	2	2	5.2	480	9.81	LFAIGSISKMPPTRKTHQNAISGITKDRVNKPYQWNTAIQNHAKNMLKRRGLESNLQNMNTIVAALQAKENNVPEVDMVDVEVEKLKTLANSVWASSSPEDAEKVLDPTGSPRKTIVAPEKRITVPAIPRPAEVRPAKRSETPSTKAAGAENPPLAPQPPALEAAGRKNTHPPELLAEIEAEERRARQKAAQFTICSTAISSVEAALQPLSTGEDKNFVDSIKVYLRAAIAQFVAAGPSTAPPVLPQRPIVATPPATAIPVAVPRNIPKAAAPLPLRSTWATVTRAGHQKSGAQAPANITSISAAPSARKPEKKLAASTTASKDDRIFLRLDANHEWRQLSPAGVREAVAKQTHCTPADVDQVQRVPTGFAICPKSPDAKSRLLEASSTFAQVEAKLEP…	2603	1	0	1	412.754	823.494	2	823.492	0.0027	270	277	0	23.14	18	0.017	K	AAAPLPLR	S	Oxidation (P)	0.00020000.0		Spectrum1649 scans: 2845,
HY6	1333	1::Gp2noNB_a10_10ms39926_002485_G76_r-1/1-480	Gp2noNB_a10_10ms39926_002485_G76_r-1/1-480	56	51749	11	11	2	2	5.2	480	9.81	LFAIGSISKMPPTRKTHQNAISGITKDRVNKPYQWNTAIQNHAKNMLKRRGLESNLQNMNTIVAALQAKENNVPEVDMVDVEVEKLKTLANSVWASSSPEDAEKVLDPTGSPRKTIVAPEKRITVPAIPRPAEVRPAKRSETPSTKAAGAENPPLAPQPPALEAAGRKNTHPPELLAEIEAEERRARQKAAQFTICSTAISSVEAALQPLSTGEDKNFVDSIKVYLRAAIAQFVAAGPSTAPPVLPQRPIVATPPATAIPVAVPRNIPKAAAPLPLRSTWATVTRAGHQKSGAQAPANITSISAAPSARKPEKKLAASTTASKDDRIFLRLDANHEWRQLSPAGVREAVAKQTHCTPADVDQVQRVPTGFAICPKSPDAKSRLLEASSTFAQVEAKLEP…	191821	1	0	0	967.517	1933.02	2	1933	0.0244	458	474	1	23.64	22	0.042	R	SWAALFPRNASPKPGFR	L	2 Oxidation (P)	0.00000000000202000.0		Spectrum4454 scans: 6353,
HY6	1333	1::Gp2noNB_a10_10ms85006_005285_G76_r-1/1-512	Gp2noNB_a10_10ms85006_005285_G76_r-1/1-512	56	55296	11	11	2	2	4.9	512	9.68	LFAIGGISKMPPTRKTHKNAISGITKDRVIKPYQWTPAIQNHARNMLTRKGLESNLQNMNTIAAALQAKENDVPEVDMVDAEVEKLKTLADSVWASSSPEDAEQVLDPTGSPRKTVVAPEKRATVPALPRPVEVRPTKEADIPTAKAAGAENSSLDQLPTAPEAAGREKIFPPELLAAIEAEERRARQKAAQFHICSTAINSVETALSPLSTGENKIFVDSIKVYLKAAIAQFVAAGPSTAPPVLPQRPIVATPPATAIPVAVPRNISKAAAPLPLRSTWATVTRAGHQKSGAQAPANITSVSAAPSARKPEKKPAASTIASKDDRIFLRLDANHEWRKLSPAGVREAVAKQTHCTPADVDQVQRVPTGFAIRAKNTDAETRLLEASSSFTQVEAKLEP…	2603	1	0	1	412.754	823.494	2	823.492	0.0027	270	277	0	23.14	18	0.017	K	AAAPLPLR	S	Oxidation (P)	0.00020000.0		Spectrum1649 scans: 2845,
HY6	1333	1::Gp2noNB_a10_10ms85006_005285_G76_r-1/1-512	Gp2noNB_a10_10ms85006_005285_G76_r-1/1-512	56	55296	11	11	2	2	4.9	512	9.68	LFAIGGISKMPPTRKTHKNAISGITKDRVIKPYQWTPAIQNHARNMLTRKGLESNLQNMNTIAAALQAKENDVPEVDMVDAEVEKLKTLADSVWASSSPEDAEQVLDPTGSPRKTVVAPEKRATVPALPRPVEVRPTKEADIPTAKAAGAENSSLDQLPTAPEAAGREKIFPPELLAAIEAEERRARQKAAQFHICSTAINSVETALSPLSTGENKIFVDSIKVYLKAAIAQFVAAGPSTAPPVLPQRPIVATPPATAIPVAVPRNISKAAAPLPLRSTWATVTRAGHQKSGAQAPANITSVSAAPSARKPEKKPAASTIASKDDRIFLRLDANHEWRKLSPAGVREAVAKQTHCTPADVDQVQRVPTGFAIRAKNTDAETRLLEASSSFTQVEAKLEP…	191821	1	0	0	967.517	1933.02	2	1933	0.0244	458	474	1	23.64	22	0.042	R	SWAALFPRNASPKPGFR	L	2 Oxidation (P)	0.00000000000202000.0		Spectrum4454 scans: 6353,
HY6	1333	1::Gp1_a10_10ms82198_005093_G5642_r-2/1-633	Gp1_a10_10ms82198_005093_G5642_r-2/1-633	45	68930	8	8	2	2	3.9	633	9.89	STYRIVIVCHRRLFQMPPTRKTHQNAISAITKDRVNKPYQWHTAIQNHAKNMLTRRGPESNLQNMNTIAAALQAKENDVPGVDMVDAEVEKLKTLADSRWASSSQVDAGIVLKPAESNIKTVVAPEKRATVPALSRPVEVRPTKEADIPTTKAAGAENSSLDQPPTALEAAGREKIFPPELLAAIEAEERRARQKATQFHICSTAISSVETALSPLSTGENKIFVDSIKVYLKAAIAQFVAARPSTTPPVLPQRPIVATPPATAIPVAVPRNITKATAPPPLRSTWATVTRAGHQKSDAQAPANITSVLAAPSARKPEKKSAASTTASKDDRIFLRLDANHEWRQLSPAGVREAVAKQTHCTPADVDQVQRVPTGFAIRAKNPDAKTRLLEASSTFTQV…	29941	2	0	1	503.268	1004.52	2	1004.51	0.0097	13	20	0	25.82	23	0.027	R	LFQMPPTR	K	Oxidation (P)	0.00000200.0		Spectrum1101 scans: 2303,
HY6	1333	1::Gp1_a10_10ms82198_005093_G5642_r-2/1-633	Gp1_a10_10ms82198_005093_G5642_r-2/1-633	45	68930	8	8	2	2	3.9	633	9.89	STYRIVIVCHRRLFQMPPTRKTHQNAISAITKDRVNKPYQWHTAIQNHAKNMLTRRGPESNLQNMNTIAAALQAKENDVPGVDMVDAEVEKLKTLADSRWASSSQVDAGIVLKPAESNIKTVVAPEKRATVPALSRPVEVRPTKEADIPTTKAAGAENSSLDQPPTALEAAGREKIFPPELLAAIEAEERRARQKATQFHICSTAISSVETALSPLSTGENKIFVDSIKVYLKAAIAQFVAARPSTTPPVLPQRPIVATPPATAIPVAVPRNITKATAPPPLRSTWATVTRAGHQKSDAQAPANITSVLAAPSARKPEKKSAASTTASKDDRIFLRLDANHEWRQLSPAGVREAVAKQTHCTPADVDQVQRVPTGFAIRAKNPDAKTRLLEASSTFTQV…	29952	2	0	1	503.268	1004.52	2	1004.51	0.0103	13	20	0	27.33	23	0.02	R	LFQMPPTR	K	Oxidation (P)	0.00002000.0		Spectrum1132 scans: 2352,
HY6	1333	1::Gp1_a10_10ms82198_005093_G5642_r-2/1-633	Gp1_a10_10ms82198_005093_G5642_r-2/1-633	45	68930	8	8	2	2	3.9	633	9.89	STYRIVIVCHRRLFQMPPTRKTHQNAISAITKDRVNKPYQWHTAIQNHAKNMLTRRGPESNLQNMNTIAAALQAKENDVPGVDMVDAEVEKLKTLADSRWASSSQVDAGIVLKPAESNIKTVVAPEKRATVPALSRPVEVRPTKEADIPTTKAAGAENSSLDQPPTALEAAGREKIFPPELLAAIEAEERRARQKATQFHICSTAISSVETALSPLSTGENKIFVDSIKVYLKAAIAQFVAARPSTTPPVLPQRPIVATPPATAIPVAVPRNITKATAPPPLRSTWATVTRAGHQKSDAQAPANITSVLAAPSARKPEKKSAASTTASKDDRIFLRLDANHEWRQLSPAGVREAVAKQTHCTPADVDQVQRVPTGFAIRAKNPDAKTRLLEASSTFTQV…	191821	1	0	0	967.517	1933.02	2	1933	0.0244	464	480	1	23.64	22	0.042	R	SWAALFPRNASPKPGFR	L	2 Oxidation (P)	0.00000000000202000.0		Spectrum4454 scans: 6353,
HY6	1333	1::Gp1_a10_10ms137404_012595_G76_r-2/1-387	Gp1_a10_10ms137404_012595_G76_r-2/1-387	94	42236	17	15	2	2	3.9	387	10.25	RARQKAAQFHICSTAISSVETALSPLSTGENKIFVDSIKVYLKAAIAQFVAVGPSTAPPVLPKRPIVANPLATAIPVAVPRNISKAAAPLPLRSTWATVTRAGHQKSGAQAPANITSVSAAPSTRKPEKKPAASTTASKDDRIFLRLDANHEWRQLSPAGVRKAVAKQTNCTPADVDQVQRVPTGFAIRAKNPDAKTRLLEASSSFTQVEAKLEPPSDLVSLRIATVPVAVFGLEGRVEVTAEMVAAEILRVTSCTPDRVRIHGKTKLGAPYRSWSALFPRNASPKPGFRLFDDSGIATIQRNRPPIQQCRRCLGFHATRGCSRAPACWNCGSTMHSAFECKAASKCRNCEGPHQSGSRDCLARPNRSGPATKDQLVTIRQAGQREY	2603	1	0	1	412.754	823.494	2	823.492	0.0027	86	93	0	23.14	18	0.017	K	AAAPLPLR	S	Oxidation (P)	0.00020000.0		Spectrum1649 scans: 2845,
HY6	1333	1::Gp1_a10_10ms137404_012595_G76_r-2/1-387	Gp1_a10_10ms137404_012595_G76_r-2/1-387	94	42236	17	15	2	2	3.9	387	10.25	RARQKAAQFHICSTAISSVETALSPLSTGENKIFVDSIKVYLKAAIAQFVAVGPSTAPPVLPKRPIVANPLATAIPVAVPRNISKAAAPLPLRSTWATVTRAGHQKSGAQAPANITSVSAAPSTRKPEKKPAASTTASKDDRIFLRLDANHEWRQLSPAGVRKAVAKQTNCTPADVDQVQRVPTGFAIRAKNPDAKTRLLEASSSFTQVEAKLEPPSDLVSLRIATVPVAVFGLEGRVEVTAEMVAAEILRVTSCTPDRVRIHGKTKLGAPYRSWSALFPRNASPKPGFRLFDDSGIATIQRNRPPIQQCRRCLGFHATRGCSRAPACWNCGSTMHSAFECKAASKCRNCEGPHQSGSRDCLARPNRSGPATKDQLVTIRQAGQREY	5560	2	0	1	422.745	843.475	2	843.481	-0.0063	374	380	0	41.21	23	0.00084	K	DQLVTIR	Q				Spectrum3767 scans: 5705,
HY6	1333	1::Gp1_a10_10ms146066_006068_G76_r-2/1-544	Gp1_a10_10ms146066_006068_G76_r-2/1-544	94	58247	17	15	2	2	2.8	544	9.93	EKLKTFADSVWASSSPEDAEQVLDPTGSPRKTVVAPVKRITVPALPRPAEVRPAKRAETSSTKAAGAENSPLAPQPPALEAAGRKNTHPPELLAAIEAEERRARQKAAQFTICSTAISSVEAALQPLSTGEDKNFVDSIKVYLRAAIARFVAAGPSTAPPVLPQPPIVATPPATAIPVAVPRNISKAAAPLPLRSTWATVTRAGHQKSGAQAPANITSVSDAPSARKPEKKPAASITASKDDRIFLRLDANHEWRQFSPAGVREAVAKQTHSTPADVDQVQRVPTGFAIRAKNPDAKIRLLEASRTFTQVEAKLEPPSDLVSLRIATVPVAVFGLEGRVEVTAEMVAAEILRVTSCTPDRVRIHGKTKLGAPYRSWSALFPRNVSPKPGFRLFDDSGVA…	2603	1	0	1	412.754	823.494	2	823.492	0.0027	187	194	0	23.14	18	0.017	K	AAAPLPLR	S	Oxidation (P)	0.00020000.0		Spectrum1649 scans: 2845,
HY6	1333	1::Gp1_a10_10ms146066_006068_G76_r-2/1-544	Gp1_a10_10ms146066_006068_G76_r-2/1-544	94	58247	17	15	2	2	2.8	544	9.93	EKLKTFADSVWASSSPEDAEQVLDPTGSPRKTVVAPVKRITVPALPRPAEVRPAKRAETSSTKAAGAENSPLAPQPPALEAAGRKNTHPPELLAAIEAEERRARQKAAQFTICSTAISSVEAALQPLSTGEDKNFVDSIKVYLRAAIARFVAAGPSTAPPVLPQPPIVATPPATAIPVAVPRNISKAAAPLPLRSTWATVTRAGHQKSGAQAPANITSVSDAPSARKPEKKPAASITASKDDRIFLRLDANHEWRQFSPAGVREAVAKQTHSTPADVDQVQRVPTGFAIRAKNPDAKIRLLEASRTFTQVEAKLEPPSDLVSLRIATVPVAVFGLEGRVEVTAEMVAAEILRVTSCTPDRVRIHGKTKLGAPYRSWSALFPRNVSPKPGFRLFDDSGVA…	5560	2	0	1	422.745	843.475	2	843.481	-0.0063	475	481	0	41.21	23	0.00084	K	DQLVTIR	Q				Spectrum3767 scans: 5705,
HY6	1758	1::Gp1_a10_k1_10kms66931_004133_G5662_f3/1-508	Gp1_a10_k1_10kms66931_004133_G5662_f3/1-508	44	56381	6	5	2	2	3.3	508	8.22	SEYQAEKALEKKNIPLSSIDERKMESDMTERIKAFEEDSNSTNPDAEMGDAVIDRYIMEELESSRWNISEPEDGQVSEAPVITDTRKIAVPAINRTANANSKKADEVTSTTASQNAIPRTSGNNQTSCSNSNSKNTATCPPELRAILEAEEQRAAQTAFNLTICTAAINDVENALAPLSKGPSVQFIDSMKVYLLAAIAQFMMSGPETVLPNLPPRPNCQNHGGKIVEQTIEKQPELLQKVTQVKVIQVKPTWATVTRTGLNTPAAPVKDVRVHNKPPIPTRPPAKASKTVPKDNRLFLRLEKEHTWRALSPAGVRDAAAKLLELPPHNIEHAHHVPTGFALSAKNLEIRQLLLDSAESFVQVDAIMKKASDLVALRIATIPVAIHTLLGKVDVTDEMV…	5562	2	0	0	422.745	843.475	2	843.481	-0.0061	370	377	0	29.42	23	0.013	K	ASDLVALR	I				Spectrum3523 scans: 5302,
HY6	1758	1::Gp1_a10_k1_10kms66931_004133_G5662_f3/1-508	Gp1_a10_k1_10kms66931_004133_G5662_f3/1-508	44	56381	6	5	2	2	3.3	508	8.22	SEYQAEKALEKKNIPLSSIDERKMESDMTERIKAFEEDSNSTNPDAEMGDAVIDRYIMEELESSRWNISEPEDGQVSEAPVITDTRKIAVPAINRTANANSKKADEVTSTTASQNAIPRTSGNNQTSCSNSNSKNTATCPPELRAILEAEEQRAAQTAFNLTICTAAINDVENALAPLSKGPSVQFIDSMKVYLLAAIAQFMMSGPETVLPNLPPRPNCQNHGGKIVEQTIEKQPELLQKVTQVKVIQVKPTWATVTRTGLNTPAAPVKDVRVHNKPPIPTRPPAKASKTVPKDNRLFLRLEKEHTWRALSPAGVRDAAAKLLELPPHNIEHAHHVPTGFALSAKNLEIRQLLLDSAESFVQVDAIMKKASDLVALRIATIPVAIHTLLGKVDVTDEMV…	59908	1	1	1	579.74	1157.47	2	1157.47	-0.0027	23	31	1	21.06	13	0.0078	R	KMESDMTER	I	2 Oxidation (M)	0.010001000.0		Spectrum516 scans: 1619,
HY6	1758	1::Gp2NB_a10_k1_10kms2690_000183_G5662_f3/1-531	Gp2NB_a10_k1_10kms2690_000183_G5662_f3/1-531	39	58896	6	5	2	2	3	531	9.64	ENQFDTPIPLPSPSDSHTITLIRILTVARPRISNMSPGPAKSSRPIRLQRIIYRANTRLKKRLAKKNIPLSSIDERKMESEMTERIRVFEEDSNSTNPDVEMGDAVIDRYIMEGLESSRWKISEPEDGQVPEAPAITDTRKIAVPAINRTANANSKNTDEVMSTTAPQNTIPRTSGNNQTSCSNGNSKNTATYPPELRAILEAEEQRAAQTATNLTICTAAINGVENALSPLSKGSSVQFIDSMKVYLRAAIAQFMMSGPGTVLPNLPPRPNCQNHGGKIVEQSIEKQPELLQKATQVNPTWATVTRNGLHTPAAPVKDVRVHKKPPTPTRPPAKGKKTGPKDDRLFLRLGKEHAWRALSPAGVRDATAKLLELPPQNIEHVYRVPTGFTLRAKNLEVR…	5562	2	0	0	422.745	843.475	2	843.481	-0.0061	419	426	0	29.42	23	0.013	K	ASDLVALR	I				Spectrum3523 scans: 5302,
HY6	1758	1::Gp2NB_a10_k1_10kms2690_000183_G5662_f3/1-531	Gp2NB_a10_k1_10kms2690_000183_G5662_f3/1-531	39	58896	6	5	2	2	3	531	9.64	ENQFDTPIPLPSPSDSHTITLIRILTVARPRISNMSPGPAKSSRPIRLQRIIYRANTRLKKRLAKKNIPLSSIDERKMESEMTERIRVFEEDSNSTNPDVEMGDAVIDRYIMEGLESSRWKISEPEDGQVPEAPAITDTRKIAVPAINRTANANSKNTDEVMSTTAPQNTIPRTSGNNQTSCSNGNSKNTATYPPELRAILEAEEQRAAQTATNLTICTAAINGVENALSPLSKGSSVQFIDSMKVYLRAAIAQFMMSGPGTVLPNLPPRPNCQNHGGKIVEQSIEKQPELLQKATQVNPTWATVTRNGLHTPAAPVKDVRVHKKPPTPTRPPAKGKKTGPKDDRLFLRLGKEHAWRALSPAGVRDATAKLLELPPQNIEHVYRVPTGFTLRAKNLEVR…	14164	2	0	1	453.752	905.49	2	905.497	-0.0071	385	392	0	21.55	20	0.039	R	VPTGFTLR	A	Oxidation (P)	0.02000000.0		Spectrum2275 scans: 3829,
HY6	1774	1::Gp1_a10_k1_10kms56147_003516_P188.87_f1/1-540	Gp1_a10_k1_10kms56147_003516_P188.87_f1/1-540	43	59521	8	4	2	2	4.4	540	10.1	RNVGQRESPPEGSRKNFQACLRVRLSLKGSLQTFPTKRSLILSPSGQQKLVPRPKFLPSLPQRQATQGKERKRKGKEVVREKTTEHAEMPARKFTVPASKGTASTPVVELPPELQTVMEAEKRRTTHIKARLAICSTAINSVEAALSPLLIGDNKEFVDSIKVYLRAAIGQFFQSGVGSTPPVLPARPANLLPPRAPEIRVPNPAKTQAPSPKTTWATVAWAGLVSSAGPSTKKAETLAQEAKSANSSEKDVSRLFIHLEYFHFHRLLSPAGVRLAVSQALRTAAKIITLVQWVKTGFAITVKDELARKELLDSSTSRSVSGIKLEPASNLAAMQIAKVLETIRTLDGPIAVMAKMVADEVTRVTKSVLFLVRPHGTSKPGALYQNWQAHFPRESTPRT…	39937	1	1	1	529.799	1057.58	2	1057.59	-0.005	475	484	1	31.09	22	0.007	K	ARPSKSGPVK	Q	2 Oxidation (P)	0.0020000200.0		Spectrum1015 scans: 1922,
HY6	1774	1::Gp1_a10_k1_10kms56147_003516_P188.87_f1/1-540	Gp1_a10_k1_10kms56147_003516_P188.87_f1/1-540	43	59521	8	4	2	2	4.4	540	10.1	RNVGQRESPPEGSRKNFQACLRVRLSLKGSLQTFPTKRSLILSPSGQQKLVPRPKFLPSLPQRQATQGKERKRKGKEVVREKTTEHAEMPARKFTVPASKGTASTPVVELPPELQTVMEAEKRRTTHIKARLAICSTAINSVEAALSPLLIGDNKEFVDSIKVYLRAAIGQFFQSGVGSTPPVLPARPANLLPPRAPEIRVPNPAKTQAPSPKTTWATVAWAGLVSSAGPSTKKAETLAQEAKSANSSEKDVSRLFIHLEYFHFHRLLSPAGVRLAVSQALRTAAKIITLVQWVKTGFAITVKDELARKELLDSSTSRSVSGIKLEPASNLAAMQIAKVLETIRTLDGPIAVMAKMVADEVTRVTKSVLFLVRPHGTSKPGALYQNWQAHFPRESTPRT…	145813	2	0	1	785.932	1569.85	2	1569.86	-0.0132	56	69	1	30.21	22	0.0076	K	FLPSLPQRQATQGK	E				Spectrum5549 scans: 8554,
HY6	2057	1::Gp2noNB_a10_10ms45865_002898_G79_f1/1-434	Gp2noNB_a10_10ms45865_002898_G79_f1/1-434	28	46818	2	2	2	2	4.1	434	9.7	AHFHPSTRLTHYLSNRIEIVCHQRHFKMPPTCKTHKNAISGTAKDRVNKPYKLHESIQIIARQKLTEKGVEVSDQNLNTIEAALEAKGGDIPEVEMLDAEVLKLKSLSDSRWASSSPDDAEKASGPAETSRETVIAPEKRATVPALPRLVEVRSSKGAEIITNKASTAPESVAEKAVPSTTTAEAKNASRPKPPPASIPGTAECHNHSSGGAPTGTTPIHLPEIEALLEAERKRAANTSARLEIGSTVLKTLESVILSMKTTDNKEYLDAMNVCLRGALAHFLRTGTTPVPTSLPPRPIGQQASNSGPPPPSTTRTANPAVAVPQVTSTWATVVRKGLPKHPTPVMISRAPKMPTPPTKQSAKTPPSSTPDNRLFLRLNSKHQWRNLSPAGIREAVAQL…	24040	1	1	1	484.743	967.471	2	967.462	0.0088	1	8	0	22.56	18	0.021	-	AHFHPSTR	L	Oxidation (P)	0.00002000.0		Spectrum731 scans: 1985,
HY6	2057	1::Gp2noNB_a10_10ms45865_002898_G79_f1/1-434	Gp2noNB_a10_10ms45865_002898_G79_f1/1-434	28	46818	2	2	2	2	4.1	434	9.7	AHFHPSTRLTHYLSNRIEIVCHQRHFKMPPTCKTHKNAISGTAKDRVNKPYKLHESIQIIARQKLTEKGVEVSDQNLNTIEAALEAKGGDIPEVEMLDAEVLKLKSLSDSRWASSSPDDAEKASGPAETSRETVIAPEKRATVPALPRLVEVRSSKGAEIITNKASTAPESVAEKAVPSTTTAEAKNASRPKPPPASIPGTAECHNHSSGGAPTGTTPIHLPEIEALLEAERKRAANTSARLEIGSTVLKTLESVILSMKTTDNKEYLDAMNVCLRGALAHFLRTGTTPVPTSLPPRPIGQQASNSGPPPPSTTRTANPAVAVPQVTSTWATVVRKGLPKHPTPVMISRAPKMPTPPTKQSAKTPPSSTPDNRLFLRLNSKHQWRNLSPAGIREAVAQL…	45058	1	1	1	543.279	1084.54	2	1084.55	-0.0072	424	433	0	23.93	19	0.017	K	QGIPPGSIER	G	2 Oxidation (P)	0.0002200000.0		Spectrum8088 scans: 10914,
HY6	2076	1::Gp1_k1_10kms102219_006428_G5511_r-1/1-511	Gp1_k1_10kms102219_006428_G5511_r-1/1-511	27	55657	3	2	2	2	5.1	511	9.67	AFVPGKSTNLPDKEMTDSEPISTVTIGPETTNPIELAPVASSSRKGKEVVREKTIEPAENSTRKIAVPASEGTALTTAMEFPPELQSVMEAEKRRTAQIMARIEICSTPISSMEAALSPLSIGDDKEFVDGIKVYLRVAIGQFVQSGPGTTPPVLPARPSNPLPTRAQEIRVQNPMTTHAPAPKATWATVARAGLGRSAGPSITKAAPPAPKAKSAKPRTAVDTRLFLRLAFNHPHRQLSPAGVRLAVSQVLGTAADDITFVQRVKTGFALTAKNELARKELLDSSISRRESGINLEPASNLVAFQIATVSVTINTLAGPIEITAKMVADKVTQVTKLVPFLVRPHGQYKPGAPYENWQALFPRESTPRPGFRLFDDSGAAKIFRPRRPIEQCKRCLGF…	72724	1	1	1	607.852	1213.69	2	1213.68	0.0108	193	205	1	25.67	22	0.023	R	AGLGRSAGPSITK	A				Spectrum1527 scans: 2661,
HY6	2076	1::Gp1_k1_10kms102219_006428_G5511_r-1/1-511	Gp1_k1_10kms102219_006428_G5511_r-1/1-511	27	55657	3	2	2	2	5.1	511	9.67	AFVPGKSTNLPDKEMTDSEPISTVTIGPETTNPIELAPVASSSRKGKEVVREKTIEPAENSTRKIAVPASEGTALTTAMEFPPELQSVMEAEKRRTAQIMARIEICSTPISSMEAALSPLSIGDDKEFVDGIKVYLRVAIGQFVQSGPGTTPPVLPARPSNPLPTRAQEIRVQNPMTTHAPAPKATWATVARAGLGRSAGPSITKAAPPAPKAKSAKPRTAVDTRLFLRLAFNHPHRQLSPAGVRLAVSQVLGTAADDITFVQRVKTGFALTAKNELARKELLDSSISRRESGINLEPASNLVAFQIATVSVTINTLAGPIEITAKMVADKVTQVTKLVPFLVRPHGQYKPGAPYENWQALFPRESTPRPGFRLFDDSGAAKIFRPRRPIEQCKRCLGF…	134523	2	0	1	751.893	1501.77	2	1501.77	-0.0018	52	64	2	23.79	22	0.038	R	EKTIEPAENSTRK	I				Spectrum2804 scans: 4461,
HY7	529	1::Gp1_k1_kms10846_000655_G4472_f2/1-554	Gp1_k1_kms10846_000655_G4472_f2/1-554	149	61284	11	11	2	2	3.6	554	9.76	PSVGIFAMPPVRKKRPNSKLDNTRVHTRALEKLSGLAQSPKCAEMSKVSTKGKEKALPAVTEPDTDMVGSVEIVEEIPQRVSIPHGIGESSKPPPTTQIPSENAAPKVASKSTSQPKAATKAECRPELRPIVEAEQRRAAETAANMALYSAAISGVEATLLPLTNGSNSQFVDSMRVYLRAAIAQYMAMSPASTPPVFPPRPANPTPRALEARSNTTPAVPALPVKSTWATVARNGLQQKAIPIVKAVPRPAAKAPKKEAPKAKVNKRLFLRLEKEHPWRQLSPAGLRQQLQNELDFFLSDACSIHRVRTGFAILTGNEKKREELLDAAPKFSDFGAKLEEASNLVAFRIANVPATVKTINCIHMVDADWISLEIYRKTHQLPYQVLPHGTYRPGASYR…	13081	2	0	1	635.358	1268.7	2	1268.71	-0.0077	321	331	2	38.08	20	0.00089	K	KREELLDAAPK	F				Spectrum5454 scans: 7635,
HY7	529	1::Gp1_k1_kms10846_000655_G4472_f2/1-554	Gp1_k1_kms10846_000655_G4472_f2/1-554	149	61284	11	11	2	2	3.6	554	9.76	PSVGIFAMPPVRKKRPNSKLDNTRVHTRALEKLSGLAQSPKCAEMSKVSTKGKEKALPAVTEPDTDMVGSVEIVEEIPQRVSIPHGIGESSKPPPTTQIPSENAAPKVASKSTSQPKAATKAECRPELRPIVEAEQRRAAETAANMALYSAAISGVEATLLPLTNGSNSQFVDSMRVYLRAAIAQYMAMSPASTPPVFPPRPANPTPRALEARSNTTPAVPALPVKSTWATVARNGLQQKAIPIVKAVPRPAAKAPKKEAPKAKVNKRLFLRLEKEHPWRQLSPAGLRQQLQNELDFFLSDACSIHRVRTGFAILTGNEKKREELLDAAPKFSDFGAKLEEASNLVAFRIANVPATVKTINCIHMVDADWISLEIYRKTHQLPYQVLPHGTYRPGASYR…	13075	2	0	1	635.357	1268.7	2	1268.71	-0.0086	321	331	2	36.04	19	0.0012	K	KREELLDAAPK	F				Spectrum5522 scans: 7687,
HY7	529	1::Gp1_k1_kms10846_000655_G4472_f2/1-554	Gp1_k1_kms10846_000655_G4472_f2/1-554	149	61284	11	11	2	2	3.6	554	9.76	PSVGIFAMPPVRKKRPNSKLDNTRVHTRALEKLSGLAQSPKCAEMSKVSTKGKEKALPAVTEPDTDMVGSVEIVEEIPQRVSIPHGIGESSKPPPTTQIPSENAAPKVASKSTSQPKAATKAECRPELRPIVEAEQRRAAETAANMALYSAAISGVEATLLPLTNGSNSQFVDSMRVYLRAAIAQYMAMSPASTPPVFPPRPANPTPRALEARSNTTPAVPALPVKSTWATVARNGLQQKAIPIVKAVPRPAAKAPKKEAPKAKVNKRLFLRLEKEHPWRQLSPAGLRQQLQNELDFFLSDACSIHRVRTGFAILTGNEKKREELLDAAPKFSDFGAKLEEASNLVAFRIANVPATVKTINCIHMVDADWISLEIYRKTHQLPYQVLPHGTYRPGASYR…	1980	2	0	1	474.275	946.535	2	946.545	-0.0097	491	499	2	24.61	20	0.018	R	SKKSGPVTK	E	Oxidation (P)	0.000002000.0		Spectrum82 scans: 808,
HY8	989	1::Gp2noNB_k1_10kms84097_005185_G5250_r-2/1-170	Gp2noNB_k1_10kms84097_005185_G5250_r-2/1-170	25	18246	2	2	2	2	18.2	170	4.84	ADSADREIDPAANYSKVADDFIEKDRSLAHKAAETDKTIMAPSNAAFDESLERESEVEQESNIPTIPEEMAVLVENEKRRAAEAAANISICASTINVVENHPSPMLTGEHKNFIDSFRVYLRASIAQFIQAGPGATPPVLPKVPAIPQAKPTTSTPVETHRPSAAAPSGP	59694	1	1	1	1006.05	2010.09	2	2010.08	0.0095	123	142	0	22.7	20	0.033	R	ASIAQFIQAGPGATPPVLPK	V	3 Oxidation (P)	0.00000000002000220000.0		Spectrum11100 scans: 14201,
HY8	989	1::Gp2noNB_k1_10kms84097_005185_G5250_r-2/1-170	Gp2noNB_k1_10kms84097_005185_G5250_r-2/1-170	25	18246	2	2	2	2	18.2	170	4.84	ADSADREIDPAANYSKVADDFIEKDRSLAHKAAETDKTIMAPSNAAFDESLERESEVEQESNIPTIPEEMAVLVENEKRRAAEAAANISICASTINVVENHPSPMLTGEHKNFIDSFRVYLRASIAQFIQAGPGATPPVLPKVPAIPQAKPTTSTPVETHRPSAAAPSGP	15800	1	0	1	585.807	1169.6	2	1169.6	-0.0049	27	37	1	22.44	20	0.034	R	SLAHKAAETDK	T				Spectrum9818 scans: 14654,
HY8	755	1::Gp1_a10_k1_10kms9231_000555_G83_r-1/1-397	Gp1_a10_k1_10kms9231_000555_G83_r-1/1-397	55	43971	2	2	2	2	6.8	397	9.62	ATPAAIPGTAERHSHSASGASTCETLQHQPEIEALLEAESKRAAISSAKLEIGSTVMNTLQGVILSLKTTDNKDYLDAMNVCLRGALAQFLRTGTTPVPKSLPPCPTGQQASTSGLSSQSTARPVKPAVAVPQVTPTWVTAARKEPPNQPTPVMVSRAPKMPTPPSKKLAKTASSSSPDNRLFLRLGSRHQWRKIWPAGIREAVAQLSYAPHVAIEHVYRVPTGFALRAKDQESRQLLLSAAESFLLIEGRLEEASNLVALRILTVPVPIHTLLERLPVTEEMVMEEITRVTKAIPVKVWPHGKTRPDAPYRSWLANLKKGAEPRQGFRLFDDSGVAVRHQPRQTVQQCKRCLQFHGTRGCSRSPACWNCTSTMHSTDECHAHTKCRNCGGPHWSDS	51293	1	1	1	906.453	1810.89	2	1810.89	0.0041	145	160	1	21.84	21	0.051	K	EPPNQPTPVMVSRAPK	M	Oxidation (M); 3 Oxidation (P)	0.0200020201000000.0		Spectrum10993 scans: 13999,
HY8	755	1::Gp1_a10_k1_10kms9231_000555_G83_r-1/1-397	Gp1_a10_k1_10kms9231_000555_G83_r-1/1-397	55	43971	2	2	2	2	6.8	397	9.62	ATPAAIPGTAERHSHSASGASTCETLQHQPEIEALLEAESKRAAISSAKLEIGSTVMNTLQGVILSLKTTDNKDYLDAMNVCLRGALAQFLRTGTTPVPKSLPPCPTGQQASTSGLSSQSTARPVKPAVAVPQVTPTWVTAARKEPPNQPTPVMVSRAPKMPTPPSKKLAKTASSSSPDNRLFLRLGSRHQWRKIWPAGIREAVAQLSYAPHVAIEHVYRVPTGFALRAKDQESRQLLLSAAESFLLIEGRLEEASNLVALRILTVPVPIHTLLERLPVTEEMVMEEITRVTKAIPVKVWPHGKTRPDAPYRSWLANLKKGAEPRQGFRLFDDSGVAVRHQPRQTVQQCKRCLQFHGTRGCSRSPACWNCTSTMHSTDECHAHTKCRNCGGPHWSDS	19387	1	1	1	615.356	1228.7	2	1228.68	0.0117	161	171	2	51.57	22	5.6e-05	K	MPTPPSKKLAK	T	Oxidation (M); Oxidation (P)	0.12000000000.0		Spectrum5479 scans: 8972,
HY8	1026	1::Gp1_a10_k1_10kms16366_000989_P188.87_f1/1-547	Gp1_a10_k1_10kms16366_000989_P188.87_f1/1-547	24	59385	2	2	2	2	4.9	547	10.44	NSNFRIFTFSPSPSLSRSSHSSINCNRVAGIFIMPPVRKKLPNAMLDNARVRPRAPAKTPGLAQKLSSMFASEAFIEGKSPNLPDKGITDSEPVRSAKIGPETHTPIELAPETSTSRKGKEVVREKTTEHAETSARKFAVPSSKGTASTSAPEYPPELQSVMEAEKRRTTQITARLAICSTAISSVEAALSPLSIGDNKEFVDGIKVYLRAAIGQFVQSGPGSTPPVLPARPANPLSPRAPEIRVPNPTKIQAPAPKTTWATVARAGPVSSAGPSTKKAVPPAQKAKGANTRTAADTRLFLRLARNHPHRLLAPAGVRSAVSEALGIAANDITLVQRVQTGFALTAKNELARKELLDSSTSRSVSGIKLEPASNLVAMQIATVPETIRTLDGPIAVTAK…	39196	1	1	1	526.944	1577.81	3	1577.83	-0.0171	354	368	1	22.95	22	0.047	K	ELLDSSTSRSVSGIK	L				Spectrum4036 scans: 5650,
HY8	1026	1::Gp1_a10_k1_10kms16366_000989_P188.87_f1/1-547	Gp1_a10_k1_10kms16366_000989_P188.87_f1/1-547	24	59385	2	2	2	2	4.9	547	10.44	NSNFRIFTFSPSPSLSRSSHSSINCNRVAGIFIMPPVRKKLPNAMLDNARVRPRAPAKTPGLAQKLSSMFASEAFIEGKSPNLPDKGITDSEPVRSAKIGPETHTPIELAPETSTSRKGKEVVREKTTEHAETSARKFAVPSSKGTASTSAPEYPPELQSVMEAEKRRTTQITARLAICSTAISSVEAALSPLSIGDNKEFVDGIKVYLRAAIGQFVQSGPGSTPPVLPARPANPLSPRAPEIRVPNPTKIQAPAPKTTWATVARAGPVSSAGPSTKKAVPPAQKAKGANTRTAADTRLFLRLARNHPHRLLAPAGVRSAVSEALGIAANDITLVQRVQTGFALTAKNELARKELLDSSTSRSVSGIKLEPASNLVAMQIATVPETIRTLDGPIAVTAK…	30406	2	0	1	711.34	1420.66	2	1420.68	-0.0191	512	523	2	21.76	21	0.052	R	SDSRSCKSRPNK	S				Spectrum1539 scans: 3117,
