# Supplementary material for: Evolution of the EKA family of powdery mildew avirulence-effector genes from the ORF 1 of a LINE retrotransposon
Source: BMC Genomics. 2015 Nov 10;16:917. doi: 10.1186/s12864-015-2185-x (PMC4641428; doi:10.1186/s12864-015-2185-x)
Supplement: Additional file 3: Table S2. — Peptides present en each protein accession. (XLSX 21 kb) [file 12864_2015_2185_MOESM3_ESM.xlsx]

## Sheet: Hoja1
Aditional table 2: Peptides present en each protein accession
Protein accession	AAAPLPLR	AGLGRSAGPSITK	AHFHPSTR	APKKEAPK	ARPSKSGPVK	ASDLVALR	ASIAQFIQAGPGATPPVLPK	ATVPALPR	DDRIFLR	DQLVTIR	EKTIEPAENSTRK	ELLDSSTSRSVSGIK	EPPNQPTPVMVSRAPK	FLPSLPQRQATQGK	GLESNIQNMNAIAAALLAKENDVPEVDMVDAEVEK	KASGPAETSR	KMESDMTER	KPTPPTKKSPK	KREELLDAAPK	LFQMPPTR	MLELSQTK	MPTPPSKKLAK	MPTPPTKQSAK	MPTPPTKR	NAVSGTAKNR	NMPEVDMVDAEVEKLK	QGIPPGSIER	QVLDPTGSPR	RATVPALPR	SDSRSCKSRPNK	SKKSGPVTK	SLAHKAAETDK	SPKTATLSSPDNR	SWAALFPR	SWAALFPRNASPKPGFR	TLSPFGGR	VPTGFTLR	VPTSFALR	Total peptides in protein	Protein accession
Gp1_a10_10kms89473_005515_G5672_r-3/1-507																		2															1						3	Gp1_a10_10kms89473_005515_G5672_r-3/1-507
Gp1_a10_10ms105221_006671_G5132_f2/1-687																								1	2														3	Gp1_a10_10ms105221_006671_G5132_f2/1-687
Gp1_a10_10ms113216_007325_G76_r-2/1-626									1	1																								1	1				2	Gp1_a10_10ms113216_007325_G76_r-2/1-626
Gp1_a10_10ms11979_000706_G5682_f2/1-607								1	1																									1					3	Gp1_a10_10ms11979_000706_G5682_f2/1-607
Gp1_a10_10ms119957_008043_G76_r-1/1-611									1	1																								1	1				2	Gp1_a10_10ms119957_008043_G76_r-1/1-611
Gp1_a10_10ms137404_012595_G76_r-2/1-387	2								1	1																													2	Gp1_a10_10ms137404_012595_G76_r-2/1-387
Gp1_a10_10ms13949_000805_G5642_r-1/1-656	2								1																									1	1				5	Gp1_a10_10ms13949_000805_G5642_r-1/1-656
Gp1_a10_10ms146066_006068_G76_r-2/1-544	1									1																													2	Gp1_a10_10ms146066_006068_G76_r-2/1-544
Gp1_a10_10ms46289_002929_G5642_r-2/1-551									1						1																			1					3	Gp1_a10_10ms46289_002929_G5642_r-2/1-551
Gp1_a10_10ms60546_003803_G5682_f2/1-651								1	1																									1					3	Gp1_a10_10ms60546_003803_G5682_f2/1-651
Gp1_a10_10ms82198_005093_G5642_r-2/1-633									1											2														1	1				3	Gp1_a10_10ms82198_005093_G5642_r-2/1-633
Gp1_a10_k1_10kms115923_007540_G5662_f1/1-484																					2															1			3	Gp1_a10_k1_10kms115923_007540_G5662_f1/1-484
Gp1_a10_k1_10kms16366_000989_P188.87_f1/1-547												1																		1									2	Gp1_a10_k1_10kms16366_000989_P188.87_f1/1-547
Gp1_a10_k1_10kms56147_003516_P188.87_f1/1-540					1									1																									2	Gp1_a10_k1_10kms56147_003516_P188.87_f1/1-540
Gp1_a10_k1_10kms66931_004133_G5662_f3/1-508						1											1																						2	Gp1_a10_k1_10kms66931_004133_G5662_f3/1-508
Gp1_a10_k1_10kms9231_000555_G83_r-1/1-397													1									1																	2	Gp1_a10_k1_10kms9231_000555_G83_r-1/1-397
Gp1_k1_10kms102219_006428_G5511_r-1/1-511		1									1																												2	Gp1_k1_10kms102219_006428_G5511_r-1/1-511
Gp1_k1_kms10846_000655_G4472_f2/1-554				1															3												1								5	Gp1_k1_kms10846_000655_G4472_f2/1-554
Gp1noNB_a10_10ms99991_006266_G79_f2/1-608								1															1						1									2	5	Gp1noNB_a10_10ms99991_006266_G79_f2/1-608
Gp2NB_a10_10ms118080_007751_G79_f1/1-485								1																					1										2	Gp2NB_a10_10ms118080_007751_G79_f1/1-485
Gp2NB_a10_k1_10kms2690_000183_G5662_f3/1-531						1																															1		2	Gp2NB_a10_k1_10kms2690_000183_G5662_f3/1-531
Gp2noNB_a10_10ms120065_008064_G5642_r-2/1-318	1																																	1					2	Gp2noNB_a10_10ms120065_008064_G5642_r-2/1-318
Gp2noNB_a10_10ms130996_010442_G76_r-2/1-373	1							1	1																				1										4	Gp2noNB_a10_10ms130996_010442_G76_r-2/1-373
Gp2noNB_a10_10ms13910_000801_G5682_f1/1-329	1							1																		1													3	Gp2noNB_a10_10ms13910_000801_G5682_f1/1-329
Gp2noNB_a10_10ms140727_013843_G79_f2/1-360								1								1													1										3	Gp2noNB_a10_10ms140727_013843_G79_f2/1-360
Gp2noNB_a10_10ms30703_001882_G79_f1/1-416								1																					1										2	Gp2noNB_a10_10ms30703_001882_G79_f1/1-416
Gp2noNB_a10_10ms39926_002485_G76_r-1/1-480	2								1																									1	1				5	Gp2noNB_a10_10ms39926_002485_G76_r-1/1-480
Gp2noNB_a10_10ms45865_002898_G79_f1/1-434			1					1																			1		1										4	Gp2noNB_a10_10ms45865_002898_G79_f1/1-434
Gp2noNB_a10_10ms68687_004254_G79_f1/1-247								1																					1										2	Gp2noNB_a10_10ms68687_004254_G79_f1/1-247
Gp2noNB_a10_10ms85006_005285_G76_r-1/1-512	2								1																									1	1				5	Gp2noNB_a10_10ms85006_005285_G76_r-1/1-512
Gp2noNB_a10_10ms97043_006036_G5682_f2/1-367								1																					1										2	Gp2noNB_a10_10ms97043_006036_G5682_f2/1-367
Gp2noNB_k1_10kms84097_005185_G5250_r-2/1-170							1																									1							2	Gp2noNB_k1_10kms84097_005185_G5250_r-2/1-170
Gp2noNB_k1_kms49367_003122_G58_r-3/1-352				1															1																				2	Gp2noNB_k1_kms49367_003122_G58_r-3/1-352
Number proteins containing that peptide	11	1	1	2	1	2	1	11	11	4	1	1	1	1	1	1	1	2	4	2	2	1	1	1	2	1	1		8	1	1	1	1	7	6	1	1	2		Number proteins containing that peptide
Additional Hits found in Haustoria only, two peptides, but score for peptide DDRIFLR is just at threshold, therefore not fully validated proteins																																								Additional Hits found in Haustoria only, two peptides, but score for peptide DDRIFLR is just at threshold, therefore not fully validated proteins
Gp1_a10_10ms136869_012390_G4494_f2/1-393									1																									1						1::Gp1_a10_10ms136869_012390_G4494_f2/1-393
Gp1_a10_10ms31906_001935_G76_r-2/1-626									1																									1						1::Gp1_a10_10ms31906_001935_G76_r-2/1-626
Gp1_a10_10ms6453_000416_Satine2_f2/1-859	1								1																															1::Gp1_a10_10ms6453_000416_Satine2_f2/1-859
Gp1noNB_a10_10ms105198_006667_G5642_r-2/1-536									1																									1						1::Gp1noNB_a10_10ms105198_006667_G5642_r-2/1-536
Gp2NB_a10_10ms117320_007653_G76_r-1/1-301	1								1																															1::Gp2NB_a10_10ms117320_007653_G76_r-1/1-301
Gp2noNB_a10_10ms105855_006718_G76_r-1/1-384	1								1																															1::Gp2noNB_a10_10ms105855_006718_G76_r-1/1-384
Gp2noNB_a10_10ms118014_007740_Satine2_f1/1-513									1																									1						1::Gp2noNB_a10_10ms118014_007740_Satine2_f1/1-513
Gp2noNB_a10_10ms134162_011442_G76_r-3/1-423	1								1																															1::Gp2noNB_a10_10ms134162_011442_G76_r-3/1-423
Gp2noNB_a10_10ms135623_011950_G76_r-1/1-408	1								1																															1::Gp2noNB_a10_10ms135623_011950_G76_r-1/1-408
Gp2noNB_a10_10ms14116_000823_G4494_f1/1-458									1																									1						1::Gp2noNB_a10_10ms14116_000823_G4494_f1/1-458
Gp2noNB_a10_10ms146104_006191_G76_r-2/1-358	1								1																															1::Gp2noNB_a10_10ms146104_006191_G76_r-2/1-358
Gp2noNB_a10_10ms18596_001135_G5682_f3/1-307	1								1																															1::Gp2noNB_a10_10ms18596_001135_G5682_f3/1-307
Gp2noNB_a10_10ms37046_002292_G76_r-1/1-420	1								1																															1::Gp2noNB_a10_10ms37046_002292_G76_r-1/1-420
Gp2noNB_a10_10ms71807_004468_G5642_r-3/1-473									1																									1						1::Gp2noNB_a10_10ms71807_004468_G5642_r-3/1-473
Gp2noNB_a10_10ms72986_004572_G5642_r-2/1-369									1						1																									1::Gp2noNB_a10_10ms72986_004572_G5642_r-2/1-369
Gp2noNB_a10_10ms117837_007717_G76_r-1/1-408									1																			1												1::Gp2noNB_a10_10ms117837_007717_G76_r-1/1-408
Gp2NB_a10_10ms58671_003675_G76_r-3/1-426									1																													1		1::Gp2NB_a10_10ms58671_003675_G76_r-3/1-426
Dark grey: peptides and proteins present in both hyphae and haustoria samples																																								Dark grey: peptides and proteins present in both hyphae and haustoria samples
Light grey: peptides and proteins exclusive in haustoria																																								Light grey: peptides and proteins exclusive in haustoria
Black: peptide exclusive in haustoria but just below score threshold																																								Black: peptide exclusive in haustoria but just below score threshold
Yellow: protein with one peptide just below score threshold																																								Yellow: protein with one peptide just below score threshold
